# Supplementary material for: Transcriptome and metabolome profiling of the medicinal plant Veratrum mengtzeanum reveal key components of the alkaloid biosynthesis
Source: Front Genet. 2023 Jan 20;14:1023433. doi: 10.3389/fgene.2023.1023433 (PMC9895797; doi:10.3389/fgene.2023.1023433)
Supplement: Supplementary file 8 [file Table1.XLSX]

## Sheet: Table S1
Table S1.Summary of raw and clean reads from transcriptome profiling of leaf and root samples from Veratrum mengtzeanum
Sample	Raw Reads	Clean Reads	Clean Base (G)	Error Rate (%)	Q20 (%)	Q30 (%)	GC Content (%)
MZ-L1	56152906	55060582	8.26	0.02	98.16	94.55	49.97
MZ-L2	47745634	46739076	7.01	0.02	98.15	94.54	50.1
MZ-L3	46993478	45910214	6.89	0.03	97.95	94.02	49.4
MZ-R1	57543640	56260306	8.44	0.02	98.12	94.5	51.66
MZ-R2	41330358	40484108	6.07	0.02	98.35	95.05	51.49
MZ-R3	45414590	44533404	6.68	0.02	98.25	94.77	51.33

## Sheet: Table S2
Table S2. Statistical table of assembly results from transcriptome profiling of leaf and root samples from V. mengtzeanum
Type	Number	Mean Length	N50	N90	Total Bases
Transcript	287832	528	668	249	152116389
Unigene	190161	668	844	325	127107040

## Sheet: Table S3
Table S3. Summary of annotations for unigenes of V. mengtzeanum based on seven databases.
Database	Number of Genes	Percentage (%)
Kyoto Encyclopedia of Genes and Genomes (KEGG)	47207	24.82
Non-Redundant (NR) protein sequence database	62090	32.65
Protein seqence database-SwissProt	40614	21.36
Translated European Molecular Biology Laboratory (Trembl) Nucleotide Sequence Database	61704	32.45
Clusters of orthologous groups for eukaryotic complete genomes (KOG)	42618	22.41
Gene Ontology (GO)	49309	25.93
Protein families (Pfam)	46329	24.36
Annotated in at least one Database	66013	34.71
Total Unigenes	190161	100

## Sheet: Table S4
Table S4. Kyoto Encyclopedia of Genes and Genomes pathway analysis for unigenes from leaf and root samples from V. mengtzeanum
ID	Annotation
Cluster-10506.20404	K05643 ATP-binding cassette, subfamily A (ABC1), member 3 | (RefSeq) ABC transporter A family member 1 (A)
Cluster-10506.20418	K23288 syndetin | (RefSeq) uncharacterized LOC105761952 (A)
Cluster-10506.20419	K13217 pre-mRNA-processing factor 39 | (RefSeq) uncharacterized protein LOC114183870 isoform X1 (A)
Cluster-10506.20422	K09140 pre-rRNA-processing protein TSR3 | (RefSeq) ribosome biogenesis protein TSR3 homolog (A)
Cluster-10506.20443	K01641 hydroxymethylglutaryl-CoA synthase [EC:2.3.3.10] | (RefSeq) hydroxymethylglutaryl-CoA synthase isoform X1 (A)
Cluster-10506.20449	K18811 cyclin D5, plant | (RefSeq) cyclin-D5-1-like (A)
Cluster-10506.20455	K01102 pyruvate dehydrogenase phosphatase [EC:3.1.3.43] | (RefSeq) probable protein phosphatase 2C 78 (A)
Cluster-10506.20456	K18195 rhamnogalacturonan endolyase [EC:4.2.2.23] | (RefSeq) uncharacterized protein LOC107950013 (A)
Cluster-10506.20457	K13422 transcription factor MYC2 | (RefSeq) uncharacterized protein LOC112027257 (A)
Cluster-10506.20458	K15718 linoleate 9S-lipoxygenase [EC:1.13.11.58] | (RefSeq) probable linoleate 9S-lipoxygenase 5 (A)
Cluster-10506.20459	K01213 galacturan 1,4-alpha-galacturonidase [EC:3.2.1.67] | (RefSeq) polygalacturonase-like (A)
Cluster-10506.20465	K21437 ankyrin repeat domain-containing protein 13 | (RefSeq) uncharacterized protein LOC112523844 (A)
Cluster-10506.20466	K19984 exocyst complex component 5 | (RefSeq) uncharacterized protein LOC113272286 (A)
Cluster-10506.20467	K19984 exocyst complex component 5 | (RefSeq) uncharacterized protein LOC113272286 (A)
Cluster-10506.20477	K00326 cytochrome-b5 reductase [EC:1.6.2.2] | (RefSeq) NADH--cytochrome b5 reductase 1 (A)
Cluster-10506.20485	K16578 CLIP-associating protein 1/2 | (RefSeq) CLIP-associated protein-like isoform X1 (A)
Cluster-10506.20487	K00140 malonate-semialdehyde dehydrogenase (acetylating) / methylmalonate-semialdehyde dehydrogenase [EC:1.2.1.18 1.2.1.27] | (RefSeq) methylmalonate-semialdehyde dehydrogenase [acylating], mitochondrial (A)
Cluster-10506.20488	K09422 transcription factor MYB, plant | (RefSeq) transcription factor MYB27-like (A)
Cluster-10506.20498	K20556 cytochrome P450 family 76 subfamily C | (RefSeq) hypothetical protein (A)
Cluster-10506.205	K09503 DnaJ homolog subfamily A member 2 | (RefSeq) molecular chaperone DnaJ (A)
Cluster-10506.2050	K11838 ubiquitin carboxyl-terminal hydrolase 7 [EC:3.4.19.12] | (RefSeq) ubiquitin carboxyl-terminal hydrolase 12-like (A)
Cluster-10506.20501	K01230 mannosyl-oligosaccharide alpha-1,2-mannosidase [EC:3.2.1.113] | (RefSeq) mannosyl-oligosaccharide 1,2-alpha-mannosidase MNS1 (A)
Cluster-10506.20503	K13216 nuclear inhibitor of protein phosphatase 1 [EC:3.1.4.-] | (RefSeq) protein phosphatase 1 regulatory inhibitor subunit PPP1R8 homolog (A)
Cluster-10506.20512	K03347 cullin 1 | (RAP-DB) Os01g0369000; Similar to Cullin-1. (A)
Cluster-10506.20517	K15687 E3 ubiquitin-protein ligase makorin [EC:2.3.2.27] | (RefSeq) LOW QUALITY PROTEIN: E3 ubiquitin-protein ligase makorin-like (A)
Cluster-10506.20519	K10615 E3 ubiquitin-protein ligase HERC4 [EC:2.3.2.26] | (RefSeq) probable E3 ubiquitin-protein ligase HERC4 isoform X1 (A)
Cluster-10506.2052	K01768 adenylate cyclase [EC:4.6.1.1] | (RefSeq) LOW QUALITY PROTEIN: uncharacterized protein LOC107911085 (A)
Cluster-10506.20520	K06627 cyclin-A | (RefSeq) cyclin-A2-1 (A)
Cluster-10506.20527	K12396 AP-3 complex subunit delta | (RefSeq) LOW QUALITY PROTEIN: uncharacterized protein LOC111400700 (A)
Cluster-10506.20528	K14572 midasin | (RefSeq) midasin (A)
Cluster-10506.20529	K10356 myosin I | (RefSeq) myosin-1-like (A)
Cluster-10506.2053	K02350 DNA polymerase zeta [EC:2.7.7.7] | (RefSeq) DNA polymerase zeta catalytic subunit-like (A)
Cluster-10506.20542	K03841 fructose-1,6-bisphosphatase I [EC:3.1.3.11] | (RefSeq) fructose-1,6-bisphosphatase-like (A)
Cluster-10506.20545	K17609 nucleoredoxin [EC:1.8.1.8] | (RefSeq) probable nucleoredoxin 2 (A)
Cluster-10506.20563	K01768 adenylate cyclase [EC:4.6.1.1] | (RefSeq) LOW QUALITY PROTEIN: uncharacterized protein LOC107911085 (A)
Cluster-10506.20565	K23288 syndetin | (RefSeq) uncharacterized LOC105761952 (A)
Cluster-10506.20567	K15030 translation initiation factor 3 subunit M | (RefSeq) eukaryotic translation initiation factor 3 subunit M (A)
Cluster-10506.20573	K17964 leucine-rich PPR motif-containing protein, mitochondrial | (RefSeq) hypothetical protein (A)
Cluster-10506.20574	K15030 translation initiation factor 3 subunit M | (RefSeq) uncharacterized protein LOC106426879 isoform X2 (A)
Cluster-10506.20576	K04460 serine/threonine-protein phosphatase 5 [EC:3.1.3.16] | (RefSeq) serine/threonine-protein phosphatase 7 isoform X1 (A)
Cluster-10506.2058	K07213 copper chaperone | (RefSeq) copper transport protein ATX1-like (A)
Cluster-10506.20585	K07901 Ras-related protein Rab-8A | (RefSeq) ras-related protein RABE1c-like isoform X1 (A)
Cluster-10506.20591	K23288 syndetin | (RefSeq) uncharacterized LOC105761952 (A)
Cluster-10506.20592	K13217 pre-mRNA-processing factor 39 | (RefSeq) uncharacterized protein LOC114183870 isoform X1 (A)
Cluster-10506.20593	K13217 pre-mRNA-processing factor 39 | (RefSeq) uncharacterized protein LOC114183870 isoform X1 (A)
Cluster-10506.20594	K07305 peptide-methionine (R)-S-oxide reductase [EC:1.8.4.12] | (RefSeq) uncharacterized mitochondrial protein AtMg00810-like (A)
Cluster-10506.20595	K00284 glutamate synthase (ferredoxin) [EC:1.4.7.1] | (RefSeq) ferredoxin-dependent glutamate synthase, chloroplastic-like (A)
Cluster-10506.20596	K03515 DNA repair protein REV1 [EC:2.7.7.-] | (RefSeq) uncharacterized protein LOC107894697 (A)
Cluster-10506.20608	K07305 peptide-methionine (R)-S-oxide reductase [EC:1.8.4.12] | (RefSeq) uncharacterized mitochondrial protein AtMg00810-like (A)
Cluster-10506.20623	K05236 coatomer subunit alpha | (RefSeq) LOW QUALITY PROTEIN: coatomer subunit alpha-1 (A)
Cluster-10506.20626	K15376 gephyrin [EC:2.10.1.1 2.7.7.75] | (RefSeq) molybdopterin biosynthesis protein CNX1-like (A)
Cluster-10506.20627	K03439 tRNA (guanine-N7-)-methyltransferase [EC:2.1.1.33] | (RefSeq) tRNA (guanine-N(7)-)-methyltransferase (A)
Cluster-10506.20630	K10999 cellulose synthase A [EC:2.4.1.12] | (RefSeq) cellulose synthase A catalytic subunit 1 [UDP-forming] (A)
Cluster-10506.20643	K14270 aminotransferase | (RefSeq) probable aminotransferase ACS12 (A)
Cluster-10506.20644	K03097 casein kinase II subunit alpha [EC:2.7.11.1] | (RefSeq) casein kinase II subunit alpha-4, chloroplastic-like (A)
Cluster-10506.20650	K07025 putative hydrolase of the HAD superfamily | (RefSeq) uncharacterized protein C24B11.05 (A)
Cluster-10506.20651	K14175 (3S,6E)-nerolidol synthase [EC:4.2.3.48] | (RefSeq) (3S,6E)-nerolidol synthase 1-like (A)
Cluster-10506.2066	K21844 protein FAM126 | (RefSeq) uncharacterized protein LOC109823350 (A)
Cluster-10506.20660	K03511 DNA polymerase kappa [EC:2.7.7.7] | (RefSeq) DNA polymerase kappa isoform X1 (A)
Cluster-10506.20665	K00033 6-phosphogluconate dehydrogenase [EC:1.1.1.44 1.1.1.343] | (RefSeq) 6-phosphogluconate dehydrogenase, decarboxylating 1-like (A)
Cluster-10506.20669	K14638 solute carrier family 15 (peptide/histidine transporter), member 3/4 | (RefSeq) protein NRT1/ PTR FAMILY 8.2-like (A)
Cluster-10506.20670	K14638 solute carrier family 15 (peptide/histidine transporter), member 3/4 | (RefSeq) protein NRT1/ PTR FAMILY 8.2-like (A)
Cluster-10506.20677	K14085 aldehyde dehydrogenase family 7 member A1 [EC:1.2.1.31 1.2.1.8 1.2.1.3] | (RefSeq) aldehyde dehydrogenase family 2 member C4-like (A)
Cluster-10506.20678	K14085 aldehyde dehydrogenase family 7 member A1 [EC:1.2.1.31 1.2.1.8 1.2.1.3] | (RefSeq) aldehyde dehydrogenase family 2 member C4-like (A)
Cluster-10506.20683	K09837 carotene epsilon-monooxygenase [EC:1.14.99.45] | (RefSeq) carotene epsilon-monooxygenase, chloroplastic (A)
Cluster-10506.20684	K05674 ATP-binding cassette, subfamily C (CFTR/MRP), member 10 | (RefSeq) ABC transporter C family member 13 (A)
Cluster-10506.20687	K13217 pre-mRNA-processing factor 39 | (RefSeq) uncharacterized protein LOC114183870 isoform X1 (A)
Cluster-10506.20688	K01147 exoribonuclease II [EC:3.1.13.1] | (RefSeq) uncharacterized protein LOC106774033 (A)
Cluster-10506.2069	K20478 golgin subfamily B member 1 | (RefSeq) GRIP and coiled-coil domain-containing protein 2 isoform X1 (A)
Cluster-10506.20690	K19613 leucine-rich repeat protein SHOC2 | (RefSeq) LRR receptor-like serine/threonine-protein kinase FLS2 (A)
Cluster-10506.20692	K17260 actin-related protein 2 | (RefSeq) hypothetical protein (A)
Cluster-10506.20701	K10268 F-box and leucine-rich repeat protein 2/20 | (RefSeq) F-box/LRR-repeat protein 3-like (A)
Cluster-10506.20703	K15271 ATP-dependent DNA helicase HFM1/MER3 [EC:3.6.4.12] | (RefSeq) DExH-box ATP-dependent RNA helicase DExH17 (A)
Cluster-10506.20712	K17604 zinc finger SWIM domain-containing protein 3 | (RefSeq) uncharacterized LOC109165518 (A)
Cluster-10506.20716	K14494 DELLA protein | (RefSeq) DELLA protein GAI-like (A)
Cluster-10506.20725	K01897 long-chain acyl-CoA synthetase [EC:6.2.1.3] | (RefSeq) probable acyl-activating enzyme 16, chloroplastic (A)
Cluster-10506.20728	K05658 ATP-binding cassette, subfamily B (MDR/TAP), member 1 [EC:3.6.3.44] | (RefSeq) ABC transporter B family member 4-like (A)
Cluster-10506.20731	K13420 LRR receptor-like serine/threonine-protein kinase FLS2 [EC:2.7.11.1] | (RefSeq) LRR receptor-like serine/threonine-protein kinase FLS2 (A)
Cluster-10506.20735	K12447 UDP-sugar pyrophosphorylase [EC:2.7.7.64] | (RefSeq) uncharacterized protein LOC109127935 (A)
Cluster-10506.20736	K20870 putative beta-1,4-xylosyltransferase IRX10 [EC:2.4.2.-] | (RefSeq) probable beta-1,4-xylosyltransferase IRX10L (A)
Cluster-10506.20744	K00924 kinase [EC:2.7.1.-] | (RefSeq) receptor protein kinase CLAVATA1-like (A)
Cluster-10506.20746	K18195 rhamnogalacturonan endolyase [EC:4.2.2.23] | (RefSeq) uncharacterized protein LOC107950013 (A)
Cluster-10506.20747	K07305 peptide-methionine (R)-S-oxide reductase [EC:1.8.4.12] | (RefSeq) uncharacterized mitochondrial protein AtMg00810-like (A)
Cluster-10506.20748	K19891 glucan endo-1,3-beta-glucosidase 1/2/3 [EC:3.2.1.39] | (RefSeq) glucan endo-1,3-beta-glucosidase 3-like (A)
Cluster-10506.20752	K01181 endo-1,4-beta-xylanase [EC:3.2.1.8] | (RefSeq) probable endo-1,4-beta-xylanase C (A)
Cluster-10506.20757	K15803 (-)-germacrene D synthase [EC:4.2.3.75] | (RefSeq) (-)-alpha-pinene synthase-like (A)
Cluster-10506.20759	K01147 exoribonuclease II [EC:3.1.13.1] | (RefSeq) uncharacterized protein LOC106774033 (A)
Cluster-10506.20775	K05692 actin beta/gamma 1 | (RefSeq) actin, gamma (A)
Cluster-10506.20776	K05692 actin beta/gamma 1 | (RefSeq) actin, gamma (A)
Cluster-10506.2078	K01534 Cd2+/Zn2+-exporting ATPase [EC:3.6.3.3 3.6.3.5] | (RefSeq) cadmium/zinc-transporting ATPase HMA3-like (A)
Cluster-10506.20784	K20893 probable galacturonosyltransferase-like 1 [EC:2.4.1.-] | (RefSeq) probable galacturonosyltransferase-like 1 (A)
Cluster-10506.20789	K01807 ribose 5-phosphate isomerase A [EC:5.3.1.6] | (RefSeq) probable ribose-5-phosphate isomerase 1 (A)
Cluster-10506.20791	K18819 inositol 3-alpha-galactosyltransferase [EC:2.4.1.123] | (RefSeq) galactinol synthase 1 (A)
Cluster-10506.20794	K07409 cytochrome P450 family 1 subfamily A polypeptide 2 [EC:1.14.14.1] | (RefSeq) cytochrome P450 77A3 (A)
Cluster-10506.20803	K20367 endoplasmic reticulum-Golgi intermediate compartment protein 3 | (RefSeq) endoplasmic reticulum-Golgi intermediate compartment protein 3 (A)
Cluster-10506.20805	K00797 spermidine synthase [EC:2.5.1.16] | (RefSeq) spermidine synthase-like (A)
Cluster-10506.20808	K15032 mTERF domain-containing protein, mitochondrial | (RefSeq) transcription termination factor MTERF2, chloroplastic-like (A)
Cluster-10506.2081	K03798 cell division protease FtsH [EC:3.4.24.-] | (RefSeq) ATP-dependent zinc metalloprotease FTSH 6, chloroplastic-like (A)
Cluster-10506.20811	K16240 protein suppressor of PHYA-105 1 | (RefSeq) LOC109736903; protein SUPPRESSOR OF PHYA-105 1-like (A)
Cluster-10506.20814	K01873 valyl-tRNA synthetase [EC:6.1.1.9] | (RefSeq) valine--tRNA ligase, chloroplastic/mitochondrial 2 (A)
Cluster-10506.20829	K23288 syndetin | (RefSeq) uncharacterized LOC105761952 (A)
Cluster-10506.20830	K15601 lysine-specific demethylase 3 [EC:1.14.11.-] | (RefSeq) lysine-specific demethylase JMJ25-like (A)
Cluster-10506.20831	K12447 UDP-sugar pyrophosphorylase [EC:2.7.7.64] | (RefSeq) uncharacterized protein LOC104808371 (A)
Cluster-10506.20834	K13459 disease resistance protein RPS2 | (RefSeq) probable disease resistance protein At5g63020 (A)
Cluster-10506.20835	K21396 ATP-binding cassette, subfamily G (WHITE), eye pigment precursor transporter | (RefSeq) ABC transporter, ATP-binding protein (A)
Cluster-10506.2085	K06689 ubiquitin-conjugating enzyme E2 D [EC:2.3.2.23] | (RefSeq) ubiquitin-conjugating enzyme E2-17 kDa (A)
Cluster-10506.20852	K17710 pentatricopeptide repeat domain-containing protein 1 | (RefSeq) putative pentatricopeptide repeat-containing protein At2g02150 (A)
Cluster-10506.20856	K22262 WD repeat and FYVE domain-containing protein 3 | (RefSeq) protein SPIRRIG (A)
Cluster-10506.20857	K05580 NAD(P)H-quinone oxidoreductase subunit I [EC:1.6.5.3] | (Kazusa) Lj0g3v0259339.1; - (A)
Cluster-10506.20867	K11262 acetyl-CoA carboxylase / biotin carboxylase 1 [EC:6.4.1.2 6.3.4.14 2.1.3.15] | (RefSeq) acetyl-CoA carboxylase 1-like (A)
Cluster-10506.20871	K03129 transcription initiation factor TFIID subunit 4 | (RefSeq) transcription initiation factor TFIID subunit 4b-like (A)
Cluster-10506.20880	K11584 serine/threonine-protein phosphatase 2A regulatory subunit B' | (RefSeq) serine/threonine protein phosphatase 2A 57 kDa regulatory subunit B' beta isoform-like (A)
Cluster-10506.20883	K19998 sec1 family domain-containing protein 1 | (RefSeq) SEC1 family transport protein SLY1 (A)
Cluster-10506.20884	K11804 WD repeat-containing protein 42A | (RefSeq) DDB1- and CUL4-associated factor 8 isoform X1 (A)
Cluster-10506.20885	K11804 WD repeat-containing protein 42A | (RefSeq) DDB1- and CUL4-associated factor 8 isoform X1 (A)
Cluster-10506.20888	K10357 myosin V | (RefSeq) myosin-15 isoform X1 (A)
Cluster-10506.20894	K16280 E3 ubiquitin-protein ligase RGLG [EC:2.3.2.27] | (RefSeq) E3 ubiquitin-protein ligase RGLG5-like (A)
Cluster-10506.20916	K16275 E3 ubiquitin-protein ligase BAH [EC:2.3.2.27] | (RefSeq) probable E3 ubiquitin-protein ligase BAH1-like 1 isoform X1 (A)
Cluster-10506.2092	K11087 small nuclear ribonucleoprotein D1 | (RefSeq) small nuclear ribonucleoprotein SmD1a (A)
Cluster-10506.20922	K17604 zinc finger SWIM domain-containing protein 3 | (RefSeq) protein FAR1-RELATED SEQUENCE 5-like (A)
Cluster-10506.20925	K20456 oxysterol-binding protein 1 | (RefSeq) oxysterol-binding protein-related protein 1D-like isoform X1 (A)
Cluster-10506.20928	K14005 protein transport protein SEC31 | (RefSeq) protein transport protein SEC31 homolog B-like (A)
Cluster-10506.20930	K04125 gibberellin 2-oxidase [EC:1.14.11.13] | (RefSeq) gibberellin 2-beta-dioxygenase 7 (A)
Cluster-10506.20933	K01303 acylaminoacyl-peptidase [EC:3.4.19.1] | (RefSeq) uncharacterized LOC101311565 (A)
Cluster-10506.20939	K13217 pre-mRNA-processing factor 39 | (RefSeq) uncharacterized protein LOC114183870 isoform X1 (A)
Cluster-10506.20950	K14972 PAX-interacting protein 1 | (RefSeq) mediator of RNA polymerase II transcription subunit 15a-like (A)
Cluster-10506.20963	K10523 speckle-type POZ protein | (RefSeq) BTB/POZ domain-containing protein At3g56230 (A)
Cluster-10506.20964	K17604 zinc finger SWIM domain-containing protein 3 | (RefSeq) protein FAR1-RELATED SEQUENCE 5-like (A)
Cluster-10506.20970	K01303 acylaminoacyl-peptidase [EC:3.4.19.1] | (RefSeq) uncharacterized LOC101311565 (A)
Cluster-10506.20972	K13457 disease resistance protein RPM1 | (RefSeq) disease resistance protein RPM1-like (A)
Cluster-10506.20973	K13832 3-dehydroquinate dehydratase / shikimate dehydrogenase [EC:4.2.1.10 1.1.1.25] | (RefSeq) bifunctional 3-dehydroquinate dehydratase/shikimate dehydrogenase, chloroplastic-like isoform X1 (A)
Cluster-10506.20976	K11592 endoribonuclease Dicer [EC:3.1.26.-] | (RefSeq) endoribonuclease Dicer homolog 1 (A)
Cluster-10506.20977	K02874 large subunit ribosomal protein L14 | (RefSeq) rpl14, EXT18_pgp030; ribosomal protein L14 (A)
Cluster-10506.20979	K13448 calcium-binding protein CML | (RefSeq) calmodulin-like protein 8 (A)
Cluster-10506.21000	K13420 LRR receptor-like serine/threonine-protein kinase FLS2 [EC:2.7.11.1] | (RefSeq) LRR receptor-like serine/threonine-protein kinase FLS2 (A)
Cluster-10506.21001	K16280 E3 ubiquitin-protein ligase RGLG [EC:2.3.2.27] | (RefSeq) E3 ubiquitin-protein ligase RGLG4-like isoform X1 (A)
Cluster-10506.21003	K02836 peptide chain release factor 2 | (RefSeq) peptide chain release factor PrfB1, chloroplastic (A)
Cluster-10506.21010	K01062 platelet-activating factor acetylhydrolase [EC:3.1.1.47] | (RefSeq) hypothetical protein (A)
Cluster-10506.21016	K07195 exocyst complex component 7 | (RefSeq) exocyst complex component EXO70A1-like (A)
Cluster-10506.21018	K07195 exocyst complex component 7 | (RefSeq) exocyst complex component EXO70A1 (A)
Cluster-10506.21026	K14561 U3 small nucleolar ribonucleoprotein protein IMP4 | (RefSeq) uncharacterized protein LOC110768779 isoform X1 (A)
Cluster-10506.21027	K11593 eukaryotic translation initiation factor 2C | (RefSeq) protein argonaute 1A-like (A)
Cluster-10506.21028	K13413 mitogen-activated protein kinase kinase 4/5 [EC:2.7.12.2] | (RefSeq) mitogen-activated protein kinase kinase 5-like (A)
Cluster-10506.21031	K01115 phospholipase D1/2 [EC:3.1.4.4] | (RefSeq) phospholipase D beta 2 (A)
Cluster-10506.21039	K19525 vacuolar protein sorting-associated protein 13A/C | (RefSeq) uncharacterized protein LOC110098611 (A)
Cluster-10506.21048	K22262 WD repeat and FYVE domain-containing protein 3 | (RefSeq) protein SPIRRIG (A)
Cluster-10506.21050	K11778 ditrans,polycis-polyprenyl diphosphate synthase [EC:2.5.1.87] | (RefSeq) dimethylallylcistransferase, chloroplastic-like (A)
Cluster-10506.21057	K00020 3-hydroxyisobutyrate dehydrogenase [EC:1.1.1.31] | (RefSeq) 3-hydroxyisobutyrate dehydrogenase (A)
Cluster-10506.21080	K06966 uncharacterized protein | (RefSeq) cytokinin riboside 5'-monophosphate phosphoribohydrolase LOG3 (A)
Cluster-10506.21085	K17046 protein DEK | (RefSeq) protein DEK (A)
Cluster-10506.21089	K03434 N-acetylglucosaminylphosphatidylinositol deacetylase [EC:3.5.1.89] | (RefSeq) probable N-acetylglucosaminyl-phosphatidylinositol de-N-acetylase isoform X1 (A)
Cluster-10506.2109	K19892 glucan endo-1,3-beta-glucosidase 4 [EC:3.2.1.39] | (RefSeq) glucan endo-1,3-beta-glucosidase 4-like (A)
Cluster-10506.21093	K21596 calmodulin-binding transcription activator | (RefSeq) calmodulin-binding transcription activator 6-like (A)
Cluster-10506.2110	K21452 bZIP-type transcription factor MBZ1 | (RefSeq) BZIP-type transcription factor MBZ1-like (A)
Cluster-10506.21106	K10684 ubiquitin-like 1-activating enzyme E1 A [EC:6.2.1.45] | (RefSeq) uncharacterized LOC107818108 (A)
Cluster-10506.2111	K01764 cytochrome c heme-lyase [EC:4.4.1.17] | (RefSeq) hypothetical protein (A)
Cluster-10506.21115	K09458 3-oxoacyl-[acyl-carrier-protein] synthase II [EC:2.3.1.179] | (RefSeq) 3-oxoacyl-[acyl-carrier-protein] synthase II, chloroplastic-like isoform X1 (A)
Cluster-10506.21117	K13457 disease resistance protein RPM1 | (RefSeq) disease resistance protein RPM1-like isoform X1 (A)
Cluster-10506.21120	K10355 actin, other eukaryote | (RefSeq) actin-1-like (A)
Cluster-10506.21121	K10355 actin, other eukaryote | (RefSeq) IDA5; actin (A)
Cluster-10506.21122	K05692 actin beta/gamma 1 | (RefSeq) actin, gamma (A)
Cluster-10506.21125	K10401 kinesin family member 18/19 | (RefSeq) uncharacterized protein LOC113463215 (A)
Cluster-10506.21127	K06630 14-3-3 protein epsilon | (RefSeq) 14-3-3 protein 7-like (A)
Cluster-10506.21128	K19985 exocyst complex component 6 | (RefSeq) exocyst complex component SEC15A-like (A)
Cluster-10506.21137	K00873 pyruvate kinase [EC:2.7.1.40] | (RefSeq) pyruvate kinase, cytosolic isozyme (A)
Cluster-10506.2114	K01649 2-isopropylmalate synthase [EC:2.3.3.13] | (RefSeq) 2-isopropylmalate synthase A-like (A)
Cluster-10506.21143	K11254 histone H4 | (RefSeq) histone H4-like (A)
Cluster-10506.21146	K00737 beta-1,4-mannosyl-glycoprotein beta-1,4-N-acetylglucosaminyltransferase [EC:2.4.1.144] | (RefSeq) beta-1,4-mannosyl-glycoprotein 4-beta-N-acetylglucosaminyltransferase-like (A)
Cluster-10506.21148	K18757 la-related protein 1 | (RefSeq) la-related protein 1A-like (A)
Cluster-10506.21153	K13217 pre-mRNA-processing factor 39 | (RefSeq) uncharacterized protein LOC114183870 isoform X1 (A)
Cluster-10506.21154	K12874 intron-binding protein aquarius | (RefSeq) LOW QUALITY PROTEIN: intron-binding protein aquarius-like (A)
Cluster-10506.21158	K14207 solute carrier family 38 (sodium-coupled neutral amino acid transporter), member 2 | (RefSeq) probable sodium-coupled neutral amino acid transporter 6 (A)
Cluster-10506.2116	K01649 2-isopropylmalate synthase [EC:2.3.3.13] | (RefSeq) 2-isopropylmalate synthase A-like (A)
Cluster-10506.21174	K14007 protein transport protein SEC24 | (RefSeq) protein transport protein Sec24-like At3g07100 (A)
Cluster-10506.21186	K07305 peptide-methionine (R)-S-oxide reductase [EC:1.8.4.12] | (RefSeq) uncharacterized mitochondrial protein AtMg00810-like (A)
Cluster-10506.21187	K23288 syndetin | (RefSeq) uncharacterized LOC105761952 (A)
Cluster-10506.21197	K20241 WD repeat-containing protein 44 | (RefSeq) transcription initiation factor TFIID subunit 5-like (A)
Cluster-10506.21201	K14963 COMPASS component SWD3 | (RefSeq) transcriptional corepressor LEUNIG isoform X2 (A)
Cluster-10506.21202	K18482 4-amino-4-deoxychorismate lyase [EC:4.1.3.38] | (RefSeq) D-amino-acid transaminase, chloroplastic-like (A)
Cluster-10506.21219	K09338 homeobox-leucine zipper protein | (RefSeq) homeobox-leucine zipper protein ROC8-like (A)
Cluster-10506.21228	K08472 mlo protein | (RefSeq) MLO-like protein 1 (A)
Cluster-10506.21237	K14497 protein phosphatase 2C [EC:3.1.3.16] | (RefSeq) probable protein phosphatase 2C 51 (A)
Cluster-10506.21246	K00033 6-phosphogluconate dehydrogenase [EC:1.1.1.44 1.1.1.343] | (RefSeq) 6-phosphogluconate dehydrogenase, decarboxylating 1-like (A)
Cluster-10506.21247	K00033 6-phosphogluconate dehydrogenase [EC:1.1.1.44 1.1.1.343] | (RefSeq) 6-phosphogluconate dehydrogenase, decarboxylating 1-like (A)
Cluster-10506.21249	K01755 argininosuccinate lyase [EC:4.3.2.1] | (RefSeq) argininosuccinate lyase, chloroplastic (A)
Cluster-10506.21254	K01537 Ca2+-transporting ATPase [EC:3.6.3.8] | (RefSeq) calcium-transporting ATPase 4, endoplasmic reticulum-type-like (A)
Cluster-10506.21259	K10739 replication factor A2 | (RefSeq) replication protein A 32 kDa subunit B-like (A)
Cluster-10506.21261	K12874 intron-binding protein aquarius | (RefSeq) LOW QUALITY PROTEIN: intron-binding protein aquarius-like (A)
Cluster-10506.21265	K13434 pathogenesis-related genes transcriptional activator PTI6 | (RefSeq) ethylene-responsive transcription factor ERF069-like (A)
Cluster-10506.21266	K15255 ATP-dependent DNA helicase PIF1 [EC:3.6.4.12] | (RefSeq) uncharacterized protein LOC109004921 (A)
Cluster-10506.21267	K03515 DNA repair protein REV1 [EC:2.7.7.-] | (RefSeq) uncharacterized protein LOC107894697 (A)
Cluster-10506.21268	K13217 pre-mRNA-processing factor 39 | (RefSeq) uncharacterized protein LOC114183870 isoform X1 (A)
Cluster-10506.21269	K14819 dual specificity phosphatase 12 [EC:3.1.3.16 3.1.3.48] | (RefSeq) dual specificity protein phosphatase 12-like isoform X1 (A)
Cluster-10506.21284	K12386 cystinosin | (RefSeq) cystinosin homolog (A)
Cluster-10506.21290	K03283 heat shock 70kDa protein 1/2/6/8 | (RefSeq) heat shock 70 kDa protein (A)
Cluster-10506.21296	K14818 ribosome assembly protein SQT1 | (RefSeq) angio-associated migratory cell protein-like isoform X1 (A)
Cluster-10506.21298	K13420 LRR receptor-like serine/threonine-protein kinase FLS2 [EC:2.7.11.1] | (RefSeq) probable LRR receptor-like serine/threonine-protein kinase At3g47570 (A)
Cluster-10506.2130	K00586 diphthine methyl ester synthase [EC:2.1.1.314] | (RefSeq) probable diphthine methyl ester synthase (A)
Cluster-10506.21300	K18195 rhamnogalacturonan endolyase [EC:4.2.2.23] | (RefSeq) probable LRR receptor-like serine/threonine-protein kinase At3g47570 (A)
Cluster-10506.21306	K04125 gibberellin 2-oxidase [EC:1.14.11.13] | (RefSeq) gibberellin 2-beta-dioxygenase 7 (A)
Cluster-10506.21311	K08139 MFS transporter, SP family, sugar:H+ symporter | (RefSeq) sugar transport protein 1 (A)
Cluster-10506.21312	K08139 MFS transporter, SP family, sugar:H+ symporter | (RefSeq) sugar carrier protein C-like (A)
Cluster-10506.21319	K17604 zinc finger SWIM domain-containing protein 3 | (RefSeq) uncharacterized LOC109165518 (A)
Cluster-10506.21339	K12657 delta-1-pyrroline-5-carboxylate synthetase [EC:2.7.2.11 1.2.1.41] | (RefSeq) delta-1-pyrroline-5-carboxylate synthase (A)
Cluster-10506.21358	K11294 nucleolin | (RefSeq) nucleolin-like (A)
Cluster-10506.21359	K14857 AdoMet-dependent rRNA methyltransferase SPB1 [EC:2.1.1.-] | (RefSeq) putative rRNA methyltransferase (A)
Cluster-10506.2136	K14766 nucleolar protein 14 | (RefSeq) nucleolar protein 14-like (A)
Cluster-10506.21361	K11985 TRAF-interacting protein [EC:2.3.2.27] | (RefSeq) E3 ubiquitin-protein ligase TRAIP-like isoform X1 (A)
Cluster-10506.21370	K15601 lysine-specific demethylase 3 [EC:1.14.11.-] | (RefSeq) lysine-specific demethylase JMJ25-like (A)
Cluster-10506.21379	K23222 nuclease HARBI1 [EC:3.1.-.-] | (RefSeq) uncharacterized protein LOC104242359 (A)
Cluster-10506.21399	K12191 charged multivesicular body protein 2A | (RefSeq) vacuolar protein sorting-associated protein 2 homolog 2 (A)
Cluster-10506.214	K03469 ribonuclease HI [EC:3.1.26.4] | (RefSeq) hypothetical protein (A)
Cluster-10506.21409	K19882 O-palmitoleoyl-L-serine hydrolase [EC:3.1.1.98] | (RefSeq) pectin acetylesterase 5-like isoform X1 (A)
Cluster-10506.21423	K09422 transcription factor MYB, plant | (RefSeq) single myb histone 4-like (A)
Cluster-10506.21427	K06268 serine/threonine-protein phosphatase 2B regulatory subunit | (RAP-DB) Os08g0442350; Hypothetical conserved gene. (A)
Cluster-10506.21432	K11137 telomere length regulation protein | (RefSeq) telomere length regulation protein TEL2 homolog (A)
Cluster-10506.21438	K17604 zinc finger SWIM domain-containing protein 3 | (RefSeq) uncharacterized protein LOC107411697 isoform X1 (A)
Cluster-10506.21442	K11718 UDP-glucose:glycoprotein glucosyltransferase [EC:2.4.1.-] | (RefSeq) UDP-glucose:glycoprotein glucosyltransferase (A)
Cluster-10506.21445	K12397 AP-3 complex subunit beta | (RefSeq) AP3-complex subunit beta-A (A)
Cluster-10506.21447	K01653 acetolactate synthase I/III small subunit [EC:2.2.1.6] | (RefSeq) RcABI3; B3 domain-containing transcription factor ABI3 (A)
Cluster-10506.21449	K15601 lysine-specific demethylase 3 [EC:1.14.11.-] | (RefSeq) lysine-specific demethylase JMJ25-like (A)
Cluster-10506.21463	K08081 tropinone reductase I [EC:1.1.1.206] | (RefSeq) tropinone reductase homolog At5g06060-like (A)
Cluster-10506.21469	K00128 aldehyde dehydrogenase (NAD+) [EC:1.2.1.3] | (RefSeq) aldehyde dehydrogenase 5, mitochondrial-like (A)
Cluster-10506.21472	K13266 pterocarpan reductase [EC:1.23.1.-] | (Kazusa) Lj3g3v3360930.1; - (A)
Cluster-10506.21473	K13266 pterocarpan reductase [EC:1.23.1.-] | (Kazusa) Lj3g3v3360930.1; - (A)
Cluster-10506.21476	K11816 indole-3-pyruvate monooxygenase [EC:1.14.13.168] | (RefSeq) probable indole-3-pyruvate monooxygenase YUCCA10 (A)
Cluster-10506.21487	K00815 tyrosine aminotransferase [EC:2.6.1.5] | (RefSeq) LOW QUALITY PROTEIN: tyrosine aminotransferase-like (A)
Cluster-10506.21489	K18102 L-galactonate dehydratase [EC:4.2.1.146] | (RefSeq) L-galactonate dehydratase-like (A)
Cluster-10506.21491	K20667 beta-amyrin 28-monooxygenase [EC:1.14.13.201] | (RefSeq) beta-amyrin 28-oxidase-like (A)
Cluster-10506.2150	K19001 ATP-dependent DNA helicase | (RefSeq) ATP-dependent DNA helicase DDM1 (A)
Cluster-10506.21501	K17908 autophagy-related protein 18 | (RefSeq) autophagy-related protein 18b (A)
Cluster-10506.21511	K02516 type II protein arginine methyltransferase [EC:2.1.1.320] | (RefSeq) protein arginine N-methyltransferase 1.5-like (A)
Cluster-10506.21514	K15718 linoleate 9S-lipoxygenase [EC:1.13.11.58] | (RefSeq) probable linoleate 9S-lipoxygenase 5 (A)
Cluster-10506.2152	K23288 syndetin | (RefSeq) uncharacterized LOC105761952 (A)
Cluster-10506.21522	K01303 acylaminoacyl-peptidase [EC:3.4.19.1] | (RefSeq) uncharacterized LOC101311565 (A)
Cluster-10506.21525	K10355 actin, other eukaryote | (RefSeq) actin-like (A)
Cluster-10506.21526	K05692 actin beta/gamma 1 | (RefSeq) actin, gamma (A)
Cluster-10506.21529	K04371 mitogen-activated protein kinase 1/3 [EC:2.7.11.24] | (RefSeq) mitogen-activated protein kinase homolog MMK2 (A)
Cluster-10506.21536	K16055 trehalose 6-phosphate synthase/phosphatase [EC:2.4.1.15 3.1.3.12] | (RefSeq) alpha,alpha-trehalose-phosphate synthase [UDP-forming] 1 (A)
Cluster-10506.21537	K05933 aminocyclopropanecarboxylate oxidase [EC:1.14.17.4] | (RefSeq) 1-aminocyclopropane-1-carboxylate oxidase 3-like (A)
Cluster-10506.21539	K13422 transcription factor MYC2 | (RefSeq) uncharacterized protein LOC112027257 (A)
Cluster-10506.21541	K01051 pectinesterase [EC:3.1.1.11] | (RefSeq) probable pectinesterase 53 (A)
Cluster-10506.21547	K03006 DNA-directed RNA polymerase II subunit RPB1 [EC:2.7.7.6] | (RefSeq) LOW QUALITY PROTEIN: DNA-directed RNA polymerase II subunit 1-like (A)
Cluster-10506.21548	K08232 monodehydroascorbate reductase (NADH) [EC:1.6.5.4] | (RefSeq) monodehydroascorbate reductase 4, peroxisomal-like (A)
Cluster-10506.21550	K01230 mannosyl-oligosaccharide alpha-1,2-mannosidase [EC:3.2.1.113] | (RefSeq) mannosyl-oligosaccharide 1,2-alpha-mannosidase MNS1 (A)
Cluster-10506.21556	K08832 serine/threonine-protein kinase SRPK3 [EC:2.7.11.1] | (RefSeq) SRSF protein kinase 3-like (A)
Cluster-10506.21568	K09286 EREBP-like factor | (RefSeq) ethylene-responsive transcription factor ERF011-like (A)
Cluster-10506.21569	K14494 DELLA protein | (RefSeq) DELLA protein GAI-like (A)
Cluster-10506.21575	K22128 piezo-type mechanosensitive ion channel component 1/2 | (RefSeq) LOW QUALITY PROTEIN: piezo-type mechanosensitive ion channel homolog (A)
Cluster-10506.21578	K14288 exportin-T | (RefSeq) exportin-T-like (A)
Cluster-10506.2158	K20224 importin-9 | (RefSeq) importin-9 (A)
Cluster-10506.21580	K14288 exportin-T | (RefSeq) exportin-T-like (A)
Cluster-10506.2159	K12355 coniferyl-aldehyde dehydrogenase [EC:1.2.1.68] | (RefSeq) aldehyde dehydrogenase family 2 member C4-like (A)
Cluster-10506.21592	K14508 regulatory protein NPR1 | (RefSeq) regulatory protein NPR3-like (A)
Cluster-10506.21603	K02261 cytochrome c oxidase subunit 2 | (RefSeq) cox2; cytochrome oxidase subunit II (A)
Cluster-10506.21608	K13195 cold-inducible RNA-binding protein | (RefSeq) cold-inducible RNA-binding protein (A)
Cluster-10506.21620	K01528 dynamin GTPase [EC:3.6.5.5] | (Kazusa) Lj0g3v0199559.2; - (A)
Cluster-10506.21625	K22733 magnesium transporter | (RefSeq) uncharacterized protein LOC102612526 (A)
Cluster-10506.21627	K11665 DNA helicase INO80 [EC:3.6.4.12] | (RefSeq) DNA helicase INO80 (A)
Cluster-10506.21648	K12812 ATP-dependent RNA helicase UAP56/SUB2 [EC:3.6.4.13] | (RefSeq) DEAD-box ATP-dependent RNA helicase 56 (A)
Cluster-10506.21650	K17604 zinc finger SWIM domain-containing protein 3 | (RefSeq) uncharacterized protein LOC105172465 (A)
Cluster-10506.21655	K01147 exoribonuclease II [EC:3.1.13.1] | (RefSeq) uncharacterized protein LOC106774033 (A)
Cluster-10506.21656	K23288 syndetin | (RefSeq) uncharacterized LOC105761952 (A)
Cluster-10506.21657	K04125 gibberellin 2-oxidase [EC:1.14.11.13] | (RefSeq) gibberellin 2-beta-dioxygenase 7 (A)
Cluster-10506.21659	K02350 DNA polymerase zeta [EC:2.7.7.7] | (RefSeq) DNA polymerase zeta catalytic subunit-like (A)
Cluster-10506.21661	K16297 serine carboxypeptidase-like clade II [EC:3.4.16.-] | (RefSeq) serine carboxypeptidase-like 33 (A)
Cluster-10506.21667	K11262 acetyl-CoA carboxylase / biotin carboxylase 1 [EC:6.4.1.2 6.3.4.14 2.1.3.15] | (RefSeq) acetyl-CoA carboxylase 1 isoform X1 (A)
Cluster-10506.21672	K13217 pre-mRNA-processing factor 39 | (RefSeq) uncharacterized protein LOC114183870 isoform X1 (A)
Cluster-10506.2170	K02218 casein kinase 1 [EC:2.7.11.1] | (RefSeq) uncharacterized protein LOC8069780 (A)
Cluster-10506.21708	K03242 translation initiation factor 2 subunit 3 | (RefSeq) eukaryotic translation initiation factor 2 subunit gamma-like (A)
Cluster-10506.21711	K14312 nuclear pore complex protein Nup155 | (RefSeq) nuclear pore complex protein NUP155 (A)
Cluster-10506.21712	K14312 nuclear pore complex protein Nup155 | (RefSeq) LOW QUALITY PROTEIN: nuclear pore complex protein NUP155 (A)
Cluster-10506.21720	K20178 vacuolar protein sorting-associated protein 8 | (RefSeq) uncharacterized LOC107864957 (A)
Cluster-10506.21725	K03452 magnesium/proton exchanger | (RefSeq) pentatricopeptide repeat-containing protein At3g62890-like (A)
Cluster-10506.21727	K11824 AP-2 complex subunit alpha | (RefSeq) AP-2 complex subunit alpha-1 (A)
Cluster-10506.21729	K02903 large subunit ribosomal protein L28e | (RefSeq) 60S ribosomal protein L28-2-like (A)
Cluster-10506.21744	K19090 CRISPR-associated protein Cas5t | (RefSeq) putative pentatricopeptide repeat-containing protein At3g05240 (A)
Cluster-10506.21748	K06180 23S rRNA pseudouridine1911/1915/1917 synthase [EC:5.4.99.23] | (RefSeq) pentatricopeptide repeat-containing protein At1g20230 isoform X1 (A)
Cluster-10506.21749	K23871 putative pectin methylesterase [EC:2.1.1.-] | (RefSeq) uncharacterized protein At3g49720 isoform X1 (A)
Cluster-10506.21750	K13100 pre-mRNA-splicing factor CWC22 | (RefSeq) pre-mRNA-splicing factor CWC22 homolog (A)
Cluster-10506.21756	K10580 ubiquitin-conjugating enzyme E2 N [EC:2.3.2.23] | (RefSeq) ubiquitin-conjugating enzyme E2 36-like (A)
Cluster-10506.21773	K12741 heterogeneous nuclear ribonucleoprotein A1/A3 | (RefSeq) pre-mRNA polyadenylation factor fip-1-like (A)
Cluster-10506.21777	K23877 xyloglucan O-acetyltransferase | (RefSeq) protein ALTERED XYLOGLUCAN 4-like (A)
Cluster-10506.21780	K22382 WD repeat-containing protein 26 | (RefSeq) WD repeat-containing protein 26 homolog (A)
Cluster-10506.21781	K07199 5'-AMP-activated protein kinase, regulatory beta subunit | (RefSeq) hypothetical protein (A)
Cluster-10506.21783	K00660 chalcone synthase [EC:2.3.1.74] | (RefSeq) chalcone synthase 1 (A)
Cluster-10506.21784	K00660 chalcone synthase [EC:2.3.1.74] | (RefSeq) chalcone synthase 6-4 (A)
Cluster-10506.21787	K07305 peptide-methionine (R)-S-oxide reductase [EC:1.8.4.12] | (RefSeq) uncharacterized mitochondrial protein AtMg00810-like (A)
Cluster-10506.21788	K15176 RNA polymerase-associated protein CTR9 | (RefSeq) protein CTR9 homolog (A)
Cluster-10506.21791	K02879 large subunit ribosomal protein L17 | (RefSeq) pentatricopeptide repeat-containing protein At4g20090-like isoform X1 (A)
Cluster-10506.21794	K14561 U3 small nucleolar ribonucleoprotein protein IMP4 | (RefSeq) uncharacterized protein LOC110768779 isoform X1 (A)
Cluster-10506.21795	K06695 26S proteasome regulatory subunit, ATPase 3, interacting protein | (RefSeq) homologous-pairing protein 2 homolog (A)
Cluster-10506.21801	K08287 dual-specificity kinase [EC:2.7.12.1] | (RefSeq) serine/threonine-protein kinase AFC2 isoform X1 (A)
Cluster-10506.21804	K18195 rhamnogalacturonan endolyase [EC:4.2.2.23] | (RefSeq) uncharacterized protein LOC107950013 (A)
Cluster-10506.21805	K23288 syndetin | (RefSeq) uncharacterized LOC105761952 (A)
Cluster-10506.21806	K01147 exoribonuclease II [EC:3.1.13.1] | (RefSeq) uncharacterized protein LOC106774033 (A)
Cluster-10506.21818	K03549 KUP system potassium uptake protein | (RefSeq) potassium transporter 19-like (A)
Cluster-10506.21819	K12874 intron-binding protein aquarius | (RefSeq) LOW QUALITY PROTEIN: intron-binding protein aquarius-like (A)
Cluster-10506.21820	K05302 N-lysine methyltransferase SETD6 [EC:2.1.1.-] | (RefSeq) N-lysine methyltransferase setd6 (A)
Cluster-10506.21821	K12164 ubiquitin-like modifier-activating enzyme 5 | (RefSeq) ubiquitin-like modifier-activating enzyme 5 (A)
Cluster-10506.21829	K14209 solute carrier family 36 (proton-coupled amino acid transporter) | (RefSeq) amino acid transporter ANT1 (A)
Cluster-10506.21830	K12795 suppressor of G2 allele of SKP1 | (RefSeq) protein SGT1 homolog A (A)
Cluster-10506.21836	K09422 transcription factor MYB, plant | (RefSeq) myb-related protein Zm1-like (A)
Cluster-10506.21837	K01074 palmitoyl-protein thioesterase [EC:3.1.2.22] | (RefSeq) palmitoyl-protein thioesterase 1-like (A)
Cluster-10506.21851	K14790 nucleolar protein 9 | (RefSeq) pumilio homolog 23 (A)
Cluster-10506.21864	K12393 AP-1 complex subunit mu | (RefSeq) LOW QUALITY PROTEIN: AP-1 complex subunit mu-2-like (A)
Cluster-10506.21874	K04079 molecular chaperone HtpG | (RefSeq) heat shock protein 83-like (A)
Cluster-10506.21888	K09286 EREBP-like factor | (RefSeq) ethylene-responsive transcription factor ERF023-like (A)
Cluster-10506.21899	K10401 kinesin family member 18/19 | (RefSeq) uncharacterized protein LOC113463215 (A)
Cluster-10506.21908	K05907 adenylyl-sulfate reductase (glutathione) [EC:1.8.4.9] | (RefSeq) 5'-adenylylsulfate reductase 1, chloroplastic-like (A)
Cluster-10506.21909	K03515 DNA repair protein REV1 [EC:2.7.7.-] | (RefSeq) uncharacterized protein LOC107894697 (A)
Cluster-10506.2191	K02320 DNA polymerase alpha subunit A [EC:2.7.7.7] | (RefSeq) DNA polymerase alpha catalytic subunit isoform X1 (A)
Cluster-10506.21911	K01193 beta-fructofuranosidase [EC:3.2.1.26] | (RAP-DB) Os04g0535600; Similar to Beta-fructofuranosidase 1 precursor (EC 3.2.1.26) (Sucrose 1) (Invertase 1). (A)
Cluster-10506.21920	K13447 respiratory burst oxidase [EC:1.6.3.- 1.11.1.-] | (RefSeq) respiratory burst oxidase homolog protein A (A)
Cluster-10506.21922	K17086 transmembrane 9 superfamily member 2/4 | (RefSeq) uncharacterized LOC101300290 (A)
Cluster-10506.21927	K15718 linoleate 9S-lipoxygenase [EC:1.13.11.58] | (RefSeq) probable linoleate 9S-lipoxygenase 5 (A)
Cluster-10506.21929	K12120 phytochrome A | (RefSeq) phytochrome A1-like (A)
Cluster-10506.21938	K13963 serpin B | (RefSeq) serpin-ZXA (A)
Cluster-10506.21939	K13963 serpin B | (RefSeq) serpin-ZXA-like (A)
Cluster-10506.2194	K15255 ATP-dependent DNA helicase PIF1 [EC:3.6.4.12] | (RefSeq) uncharacterized protein LOC109219975 (A)
Cluster-10506.21940	K13963 serpin B | (RefSeq) serpin-ZXA-like (A)
Cluster-10506.21956	K13993 HSP20 family protein | (RefSeq) HSP20-like chaperones superfamily protein (A)
Cluster-10506.21965	K06228 fused [EC:2.7.11.1] | (RefSeq) hypothetical protein (A)
Cluster-10506.21967	K15255 ATP-dependent DNA helicase PIF1 [EC:3.6.4.12] | (RefSeq) uncharacterized LOC107792791 (A)
Cluster-10506.21968	K09611 probable aminopeptidase NPEPL1 [EC:3.4.11.-] | (RefSeq) putative aminopeptidase NPEPL1 isoform 1 (A)
Cluster-10506.21973	K19995 secretory carrier-associated membrane protein | (RefSeq) secretory carrier-associated membrane protein 2-like (A)
Cluster-10506.21975	K14638 solute carrier family 15 (peptide/histidine transporter), member 3/4 | (RefSeq) protein NRT1/ PTR FAMILY 4.6-like (A)
Cluster-10506.21984	K17604 zinc finger SWIM domain-containing protein 3 | (RAP-DB) Os01g0852650; FAR1 DNA binding domain domain containing protein. (A)
Cluster-10506.21985	K17604 zinc finger SWIM domain-containing protein 3 | (RefSeq) protein FAR1-RELATED SEQUENCE 5-like isoform X1 (A)
Cluster-10506.21987	K09422 transcription factor MYB, plant | (RefSeq) myb-related protein P-like (A)
Cluster-10506.21989	K09561 STIP1 homology and U-box containing protein 1 [EC:2.3.2.27] | (RefSeq) predicted protein (A)
Cluster-10506.21991	K14427 solute carrier family 12 (potassium/chloride transporter), member 4/6 | (RefSeq) cation-chloride cotransporter 1 isoform X1 (A)
Cluster-10506.21996	K13407 fatty acid omega-hydroxylase [EC:1.14.-.-] | (RefSeq) cytochrome P450 94A2 (A)
Cluster-10506.21997	K20665 jasmonoyl-L-amino acid 12-hydroxylase [EC:1.14.14.48] | (RefSeq) cytochrome P450 94B3-like (A)
Cluster-10506.22	K02256 cytochrome c oxidase subunit 1 [EC:1.9.3.1] | (RefSeq) cox1, PhpafMp01; cytochrome c oxidase subunit 1 (A)
Cluster-10506.22002	K00025 malate dehydrogenase [EC:1.1.1.37] | (RefSeq) malate dehydrogenase-like (A)
Cluster-10506.22016	K00026 malate dehydrogenase [EC:1.1.1.37] | (RefSeq) malate dehydrogenase, glyoxysomal (A)
Cluster-10506.22027	K06627 cyclin-A | (RefSeq) cyclin-A2-1-like (A)
Cluster-10506.22029	K06627 cyclin-A | (RefSeq) cyclin-A2-2-like (A)
Cluster-10506.2203	K17964 leucine-rich PPR motif-containing protein, mitochondrial | (RefSeq) hypothetical protein (A)
Cluster-10506.22030	K06627 cyclin-A | (RefSeq) cyclin-A2-1-like isoform X1 (A)
Cluster-10506.22050	K01886 glutaminyl-tRNA synthetase [EC:6.1.1.18] | (RefSeq) glutamine--tRNA ligase (A)
Cluster-10506.22054	K11000 callose synthase [EC:2.4.1.-] | (RefSeq) callose synthase 5-like (A)
Cluster-10506.22061	K12133 MYB-related transcription factor LHY | (RefSeq) MYB156; protein LHY (A)
Cluster-10506.22063	K12133 MYB-related transcription factor LHY | (RefSeq) protein LHY (A)
Cluster-10506.22065	K12133 MYB-related transcription factor LHY | (RefSeq) MYB156; protein LHY (A)
Cluster-10506.22072	K22422 protein downstream neighbor of Son | (RefSeq) uncharacterized LOC103698495 (A)
Cluster-10506.22075	K11593 eukaryotic translation initiation factor 2C | (RefSeq) protein argonaute 1A-like (A)
Cluster-10506.22081	K15687 E3 ubiquitin-protein ligase makorin [EC:2.3.2.27] | (RefSeq) LOW QUALITY PROTEIN: E3 ubiquitin-protein ligase makorin-like (A)
Cluster-10506.22083	K09422 transcription factor MYB, plant | (RefSeq) myb-related protein 306-like (A)
Cluster-10506.22085	K12447 UDP-sugar pyrophosphorylase [EC:2.7.7.64] | (RefSeq) uncharacterized protein LOC104808371 (A)
Cluster-10506.22086	K01768 adenylate cyclase [EC:4.6.1.1] | (RefSeq) LOW QUALITY PROTEIN: uncharacterized protein LOC107911085 (A)
Cluster-10506.22090	K13217 pre-mRNA-processing factor 39 | (RefSeq) uncharacterized protein LOC114183870 isoform X1 (A)
Cluster-10506.22092	K07766 diphosphoinositol-polyphosphate diphosphatase [EC:3.6.1.52] | (RefSeq) nudix hydrolase 17, mitochondrial-like (A)
Cluster-10506.22096	K12309 beta-galactosidase [EC:3.2.1.23] | (RefSeq) beta-galactosidase 2 (A)
Cluster-10506.22100	K07305 peptide-methionine (R)-S-oxide reductase [EC:1.8.4.12] | (RefSeq) uncharacterized mitochondrial protein AtMg00810-like (A)
Cluster-10506.22111	K13422 transcription factor MYC2 | (RefSeq) uncharacterized protein LOC112027257 (A)
Cluster-10506.22126	K00074 3-hydroxybutyryl-CoA dehydrogenase [EC:1.1.1.157] | (RefSeq) 3-hydroxybutyryl-CoA dehydrogenase (A)
Cluster-10506.22127	K05656 ATP-binding cassette, subfamily B (MDR/TAP), member 9 | (RefSeq) ATP-binding cassette superfamily (A)
Cluster-10506.22130	K10843 DNA excision repair protein ERCC-3 [EC:3.6.4.12] | (RefSeq) DNA repair helicase XPB1-like (A)
Cluster-10506.22133	K02704 photosystem II CP47 chlorophyll apoprotein | (RefSeq) uncharacterized protein LOC110789024 (A)
Cluster-10506.22135	K02704 photosystem II CP47 chlorophyll apoprotein | (RefSeq) uncharacterized protein LOC110789024 (A)
Cluster-10506.22136	K02704 photosystem II CP47 chlorophyll apoprotein | (RefSeq) uncharacterized protein LOC110789024 (A)
Cluster-10506.22139	K15255 ATP-dependent DNA helicase PIF1 [EC:3.6.4.12] | (RefSeq) uncharacterized LOC107792791 (A)
Cluster-10506.22140	K07195 exocyst complex component 7 | (RefSeq) exocyst complex component EXO70A1-like (A)
Cluster-10506.22141	K14175 (3S,6E)-nerolidol synthase [EC:4.2.3.48] | (RefSeq) (3S,6E)-nerolidol synthase 1-like (A)
Cluster-10506.22142	K00820 glucosamine---fructose-6-phosphate aminotransferase (isomerizing) [EC:2.6.1.16] | (RefSeq) glutamine--fructose-6-phosphate aminotransferase [isomerizing] 2-like (A)
Cluster-10506.22144	K14175 (3S,6E)-nerolidol synthase [EC:4.2.3.48] | (RefSeq) (3S,6E)-nerolidol synthase 1-like (A)
Cluster-10506.22145	K13457 disease resistance protein RPM1 | (RefSeq) disease resistance protein RPM1-like (A)
Cluster-10506.22147	K10684 ubiquitin-like 1-activating enzyme E1 A [EC:6.2.1.45] | (RefSeq) uncharacterized LOC107818108 (A)
Cluster-10506.22148	K07195 exocyst complex component 7 | (RefSeq) exocyst complex component EXO70A1-like (A)
Cluster-10506.22149	K07195 exocyst complex component 7 | (RefSeq) exocyst complex component EXO70A1-like (A)
Cluster-10506.22150	K07195 exocyst complex component 7 | (RefSeq) exocyst complex component EXO70A1-like (A)
Cluster-10506.22151	K10684 ubiquitin-like 1-activating enzyme E1 A [EC:6.2.1.45] | (RefSeq) uncharacterized LOC107818108 (A)
Cluster-10506.22152	K15687 E3 ubiquitin-protein ligase makorin [EC:2.3.2.27] | (RefSeq) LOW QUALITY PROTEIN: E3 ubiquitin-protein ligase makorin-like (A)
Cluster-10506.22153	K17541 SCY1-like protein 2 | (RefSeq) uncharacterized LOC104611621 (A)
Cluster-10506.22154	K14175 (3S,6E)-nerolidol synthase [EC:4.2.3.48] | (RefSeq) (3S,6E)-nerolidol synthase 1-like (A)
Cluster-10506.22155	K14175 (3S,6E)-nerolidol synthase [EC:4.2.3.48] | (RefSeq) (3S,6E)-nerolidol synthase 1-like (A)
Cluster-10506.22156	K13457 disease resistance protein RPM1 | (RefSeq) disease resistance protein RPM1-like (A)
Cluster-10506.22157	K01183 chitinase [EC:3.2.1.14] | (RefSeq) chitinase-3-like protein 2 (A)
Cluster-10506.22158	K13457 disease resistance protein RPM1 | (RefSeq) disease resistance protein RPM1-like (A)
Cluster-10506.22159	K00820 glucosamine---fructose-6-phosphate aminotransferase (isomerizing) [EC:2.6.1.16] | (RefSeq) glutamine--fructose-6-phosphate aminotransferase [isomerizing] 2-like (A)
Cluster-10506.22160	K01183 chitinase [EC:3.2.1.14] | (RefSeq) chitinase-3-like protein 2 (A)
Cluster-10506.22161	K00820 glucosamine---fructose-6-phosphate aminotransferase (isomerizing) [EC:2.6.1.16] | (RefSeq) glutamine--fructose-6-phosphate aminotransferase [isomerizing] 2-like (A)
Cluster-10506.22162	K13457 disease resistance protein RPM1 | (RefSeq) disease resistance protein RPM1-like (A)
Cluster-10506.22163	K13457 disease resistance protein RPM1 | (RefSeq) disease resistance protein RPM1-like (A)
Cluster-10506.22164	K00820 glucosamine---fructose-6-phosphate aminotransferase (isomerizing) [EC:2.6.1.16] | (RefSeq) glutamine--fructose-6-phosphate aminotransferase [isomerizing] 2-like (A)
Cluster-10506.22165	K00820 glucosamine---fructose-6-phosphate aminotransferase (isomerizing) [EC:2.6.1.16] | (RefSeq) glutamine--fructose-6-phosphate aminotransferase [isomerizing] 2-like (A)
Cluster-10506.22166	K13457 disease resistance protein RPM1 | (RefSeq) disease resistance protein RPM1-like (A)
Cluster-10506.22167	K14175 (3S,6E)-nerolidol synthase [EC:4.2.3.48] | (RefSeq) (3S,6E)-nerolidol synthase 1-like (A)
Cluster-10506.22169	K15687 E3 ubiquitin-protein ligase makorin [EC:2.3.2.27] | (RefSeq) LOW QUALITY PROTEIN: E3 ubiquitin-protein ligase makorin-like (A)
Cluster-10506.22172	K15687 E3 ubiquitin-protein ligase makorin [EC:2.3.2.27] | (RefSeq) LOW QUALITY PROTEIN: E3 ubiquitin-protein ligase makorin-like (A)
Cluster-10506.22174	K01426 amidase [EC:3.5.1.4] | (RefSeq) putative amidase C869.01 (A)
Cluster-10506.22177	K00025 malate dehydrogenase [EC:1.1.1.37] | (RefSeq) hypothetical protein (A)
Cluster-10506.2218	K11593 eukaryotic translation initiation factor 2C | (RefSeq) protein argonaute 1A-like (A)
Cluster-10506.22181	K03686 molecular chaperone DnaJ | (RefSeq) uncharacterized protein LOC107900121 (A)
Cluster-10506.22182	K06287 septum formation protein | (RefSeq) maf-like protein DDB_G0281937 isoform X1 (A)
Cluster-10506.22193	K14497 protein phosphatase 2C [EC:3.1.3.16] | (RefSeq) probable protein phosphatase 2C 37 (A)
Cluster-10506.22195	K15014 solute carrier family 29 (equilibrative nucleoside transporter), member 1/2/3 | (RefSeq) equilibrative nucleotide transporter 3-like (A)
Cluster-10506.22199	K08176 MFS transporter, PHS family, inorganic phosphate transporter | (RefSeq) inorganic phosphate transporter 1-2-like (A)
Cluster-10506.22200	K15718 linoleate 9S-lipoxygenase [EC:1.13.11.58] | (RefSeq) probable linoleate 9S-lipoxygenase 4 (A)
Cluster-10506.22206	K15472 premnaspirodiene oxygenase [EC:1.14.14.151] | (RefSeq) premnaspirodiene oxygenase-like (A)
Cluster-10506.22207	K15472 premnaspirodiene oxygenase [EC:1.14.14.151] | (RefSeq) premnaspirodiene oxygenase-like (A)
Cluster-10506.22209	K20241 WD repeat-containing protein 44 | (RefSeq) WD repeat-containing protein 44-like (A)
Cluster-10506.2221	K10590 E3 ubiquitin-protein ligase TRIP12 [EC:2.3.2.26] | (RefSeq) E3 ubiquitin-protein ligase UPL3-like (A)
Cluster-10506.22216	K09755 ferulate-5-hydroxylase [EC:1.14.-.-] | (RefSeq) hypothetical protein (A)
Cluster-10506.2222	K13217 pre-mRNA-processing factor 39 | (RefSeq) uncharacterized protein LOC114183870 isoform X1 (A)
Cluster-10506.22223	K01873 valyl-tRNA synthetase [EC:6.1.1.9] | (RefSeq) valine--tRNA ligase, mitochondrial 1-like (A)
Cluster-10506.22224	K05863 solute carrier family 25 (mitochondrial adenine nucleotide translocator), member 4/5/6/31 | (RefSeq) ADP,ATP carrier protein-like isoform X1 (A)
Cluster-10506.22225	K05863 solute carrier family 25 (mitochondrial adenine nucleotide translocator), member 4/5/6/31 | (RefSeq) ADP,ATP carrier protein-like isoform X1 (A)
Cluster-10506.22226	K03327 multidrug resistance protein, MATE family | (RefSeq) protein DETOXIFICATION 51-like (A)
Cluster-10506.22227	K03327 multidrug resistance protein, MATE family | (RefSeq) protein DETOXIFICATION 51-like (A)
Cluster-10506.2223	K13217 pre-mRNA-processing factor 39 | (RefSeq) uncharacterized protein LOC114183870 isoform X1 (A)
Cluster-10506.22230	K00919 4-diphosphocytidyl-2-C-methyl-D-erythritol kinase [EC:2.7.1.148] | (RefSeq) 4-diphosphocytidyl-2-C-methyl-D-erythritol kinase, chloroplastic (A)
Cluster-10506.22231	K02704 photosystem II CP47 chlorophyll apoprotein | (RefSeq) uncharacterized protein LOC110789024 (A)
Cluster-10506.22239	K17046 protein DEK | (RefSeq) protein DEK-like isoform X1 (A)
Cluster-10506.22254	K08903 photosystem II 13kDa protein | (RefSeq) photosystem II reaction center PSB28 protein, chloroplastic (A)
Cluster-10506.22265	K18195 rhamnogalacturonan endolyase [EC:4.2.2.23] | (RefSeq) uncharacterized protein LOC107950013 (A)
Cluster-10506.22266	K14312 nuclear pore complex protein Nup155 | (RefSeq) nuclear pore complex protein NUP155 (A)
Cluster-10506.22268	K04043 molecular chaperone DnaK | (RefSeq) heat shock 70 kDa protein, mitochondrial-like (A)
Cluster-10506.22269	K08864 tousled-like kinase [EC:2.7.11.1] | (RefSeq) serine/threonine-protein kinase TOUSLED (A)
Cluster-10506.22270	K08864 tousled-like kinase [EC:2.7.11.1] | (RefSeq) serine/threonine-protein kinase TOUSLED (A)
Cluster-10506.22275	K13356 alcohol-forming fatty acyl-CoA reductase [EC:1.2.1.84] | (RefSeq) LOW QUALITY PROTEIN: fatty acyl-CoA reductase 2-like (A)
Cluster-10506.22280	K19090 CRISPR-associated protein Cas5t | (RefSeq) putative pentatricopeptide repeat-containing protein At3g05240 (A)
Cluster-10506.22283	K03070 preprotein translocase subunit SecA | (RefSeq) hypothetical protein (A)
Cluster-10506.22284	K11418 histone deacetylase 11 [EC:3.5.1.98] | (RefSeq) histone deacetylase 2 isoform X1 (A)
Cluster-10506.22287	K13422 transcription factor MYC2 | (RefSeq) uncharacterized protein LOC112027257 (A)
Cluster-10506.2230	K01188 beta-glucosidase [EC:3.2.1.21] | (RefSeq) hypothetical protein (A)
Cluster-10506.22322	K00284 glutamate synthase (ferredoxin) [EC:1.4.7.1] | (RefSeq) ferredoxin-dependent glutamate synthase, chloroplastic-like (A)
Cluster-10506.22326	K18172 COX assembly mitochondrial protein 2 | (RefSeq) COX assembly mitochondrial protein 2 homolog isoform X1 (A)
Cluster-10506.22328	K12396 AP-3 complex subunit delta | (RefSeq) LOW QUALITY PROTEIN: uncharacterized protein LOC111400700 (A)
Cluster-10506.22339	K12447 UDP-sugar pyrophosphorylase [EC:2.7.7.64] | (RefSeq) uncharacterized protein LOC106336398 (A)
Cluster-10506.22341	K09419 heat shock transcription factor, other eukaryote | (RefSeq) heat stress transcription factor A-1-like (A)
Cluster-10506.22342	K09250 cellular nucleic acid-binding protein | (RefSeq) CSDP1; cold shock domain protein 1 (A)
Cluster-10506.22346	K01915 glutamine synthetase [EC:6.3.1.2] | (RefSeq) glutamine synthetase-like (A)
Cluster-10506.22348	K05658 ATP-binding cassette, subfamily B (MDR/TAP), member 1 [EC:3.6.3.44] | (RefSeq) putative multidrug resistance protein (A)
Cluster-10506.22353	K10398 kinesin family member 11 | (RefSeq) 125 kDa kinesin-related protein-like (A)
Cluster-10506.22356	K11348 bromodomain and PHD finger-containing protein 1 | (RefSeq) set domain protein (A)
Cluster-10506.22362	K20241 WD repeat-containing protein 44 | (RefSeq) WD repeat-containing protein 44-like (A)
Cluster-10506.22363	K13217 pre-mRNA-processing factor 39 | (RefSeq) uncharacterized protein LOC114183870 isoform X1 (A)
Cluster-10506.2237	K15198 transcription factor TFIIIB component B'' | (RefSeq) myb-like DNA-binding domain protein (A)
Cluster-10506.22374	K02704 photosystem II CP47 chlorophyll apoprotein | (RefSeq) uncharacterized protein LOC110789024 (A)
Cluster-10506.22390	K14486 auxin response factor | (RefSeq) auxin response factor 15-like (A)
Cluster-10506.22391	K14486 auxin response factor | (RefSeq) auxin response factor 15-like (A)
Cluster-10506.22400	K13437 receptor kinase-like protein | (RAP-DB) Os11g0569733; Similar to Leucine Rich Repeat family protein. (A)
Cluster-10506.22413	K00827 alanine-glyoxylate transaminase / (R)-3-amino-2-methylpropionate-pyruvate transaminase [EC:2.6.1.44 2.6.1.40] | (RefSeq) alanine--glyoxylate aminotransferase 2 homolog 3, mitochondrial (A)
Cluster-10506.22415	K13217 pre-mRNA-processing factor 39 | (RefSeq) uncharacterized protein LOC114183870 isoform X1 (A)
Cluster-10506.22418	K13217 pre-mRNA-processing factor 39 | (RefSeq) uncharacterized protein LOC114183870 isoform X1 (A)
Cluster-10506.22420	K13457 disease resistance protein RPM1 | (RefSeq) disease resistance protein RPM1-like (A)
Cluster-10506.22421	K01303 acylaminoacyl-peptidase [EC:3.4.19.1] | (RefSeq) uncharacterized LOC101311565 (A)
Cluster-10506.22424	K08592 sentrin-specific protease 1 [EC:3.4.22.68] | (RefSeq) ubiquitin-like-specific protease ESD4 isoform X1 (A)
Cluster-10506.22425	K03687 molecular chaperone GrpE | (RefSeq) protein GrpE-like (A)
Cluster-10506.22429	K15255 ATP-dependent DNA helicase PIF1 [EC:3.6.4.12] | (RefSeq) uncharacterized protein LOC104233212 (A)
Cluster-10506.2243	K13420 LRR receptor-like serine/threonine-protein kinase FLS2 [EC:2.7.11.1] | (RefSeq) LRR receptor-like serine/threonine-protein kinase FLS2 (A)
Cluster-10506.22430	K09286 EREBP-like factor | (RefSeq) ethylene-responsive transcription factor ERF011-like (A)
Cluster-10506.22434	K03671 thioredoxin 1 | (RefSeq) thioredoxin O2, mitochondrial-like (A)
Cluster-10506.22443	K18328 lariat debranching enzyme [EC:3.1.-.-] | (RefSeq) lariat debranching enzyme isoform X1 (A)
Cluster-10506.22444	K01230 mannosyl-oligosaccharide alpha-1,2-mannosidase [EC:3.2.1.113] | (RefSeq) mannosyl-oligosaccharide 1,2-alpha-mannosidase MNS1 (A)
Cluster-10506.22452	K03018 DNA-directed RNA polymerase III subunit RPC1 [EC:2.7.7.6] | (RefSeq) DNA-directed RNA polymerase III subunit 1-like (A)
Cluster-10506.22458	K10527 enoyl-CoA hydratase/3-hydroxyacyl-CoA dehydrogenase [EC:4.2.1.17 1.1.1.35 1.1.1.211] | (RefSeq) peroxisomal fatty acid beta-oxidation multifunctional protein-like (A)
Cluster-10506.22464	K14709 solute carrier family 39 (zinc transporter), member 1/2/3 | (RefSeq) zinc transporter 8-like (A)
Cluster-10506.22472	K21806 protein N-lysine methyltransferase METTL21D [EC:2.1.1.-] | (RefSeq) protein N-lysine methyltransferase METTL21A (A)
Cluster-10506.22478	K02883 large subunit ribosomal protein L18e | (RefSeq) 60S ribosomal protein L18-2 (A)
Cluster-10506.22483	K01513 ectonucleotide pyrophosphatase/phosphodiesterase family member 1/3 [EC:3.1.4.1 3.6.1.9] | (RefSeq) uncharacterized protein LOC109769794 (A)
Cluster-10506.22487	K17964 leucine-rich PPR motif-containing protein, mitochondrial | (RefSeq) hypothetical protein (A)
Cluster-10506.2249	K19090 CRISPR-associated protein Cas5t | (RefSeq) putative pentatricopeptide repeat-containing protein At3g05240 (A)
Cluster-10506.22492	K01205 alpha-N-acetylglucosaminidase [EC:3.2.1.50] | (RefSeq) alpha-N-acetylglucosaminidase-like (A)
Cluster-10506.22507	K14638 solute carrier family 15 (peptide/histidine transporter), member 3/4 | (RefSeq) protein NRT1/ PTR FAMILY 8.3-like (A)
Cluster-10506.22524	K18643 katanin p80 WD40 repeat-containing subunit B1 | (RefSeq) katanin p80 WD40 repeat-containing subunit B1 homolog (A)
Cluster-10506.22525	K02868 large subunit ribosomal protein L11e | (RefSeq) 60S ribosomal protein L11-like (A)
Cluster-10506.2253	K05391 cyclic nucleotide gated channel, plant | (RefSeq) probable cyclic nucleotide-gated ion channel 20, chloroplastic (A)
Cluster-10506.22533	K01855 tRNA pseudouridine38/39 synthase [EC:5.4.99.45] | (RefSeq) pus4; tRNA pseudouridine synthase mitochondrial precursor (A)
Cluster-10506.22543	K18801 glucuronoxylan 4-O-methyltransferase [EC:2.1.1.112] | (RefSeq) hypothetical protein (A)
Cluster-10506.22547	K07305 peptide-methionine (R)-S-oxide reductase [EC:1.8.4.12] | (RefSeq) uncharacterized mitochondrial protein AtMg00810-like (A)
Cluster-10506.22548	K13217 pre-mRNA-processing factor 39 | (RefSeq) uncharacterized protein LOC114183870 isoform X1 (A)
Cluster-10506.2255	K19984 exocyst complex component 5 | (RefSeq) uncharacterized protein LOC113272286 (A)
Cluster-10506.22554	K09184 GATA-binding protein, other eukaryote | (RefSeq) putative GATA transcription factor family protein (A)
Cluster-10506.2256	K00600 glycine hydroxymethyltransferase [EC:2.1.2.1] | (RefSeq) serine hydroxymethyltransferase 7-like (A)
Cluster-10506.22565	K03452 magnesium/proton exchanger | (RefSeq) uncharacterized LOC18613571 (A)
Cluster-10506.22570	K03515 DNA repair protein REV1 [EC:2.7.7.-] | (RefSeq) uncharacterized protein LOC107894697 (A)
Cluster-10506.22599	K08909 light-harvesting complex I chlorophyll a/b binding protein 3 | (RefSeq) chlorophyll a-b binding protein 8, chloroplastic (A)
Cluster-10506.226	K00889 1-phosphatidylinositol-4-phosphate 5-kinase [EC:2.7.1.68] | (RefSeq) phosphatidylinositol 4-phosphate 5-kinase 1 (A)
Cluster-10506.22605	K12447 UDP-sugar pyrophosphorylase [EC:2.7.7.64] | (RefSeq) uncharacterized protein LOC104808371 (A)
Cluster-10506.22607	K02995 small subunit ribosomal protein S8e | (RefSeq) 40S ribosomal protein S8 (A)
Cluster-10506.22608	K15200 general transcription factor 3C polypeptide 2 | (RefSeq) uncharacterized protein LOC110882925 isoform X1 (A)
Cluster-10506.22612	K12447 UDP-sugar pyrophosphorylase [EC:2.7.7.64] | (RefSeq) uncharacterized protein LOC104808371 (A)
Cluster-10506.22613	K13422 transcription factor MYC2 | (RefSeq) uncharacterized protein LOC112027257 (A)
Cluster-10506.22615	K17604 zinc finger SWIM domain-containing protein 3 | (RefSeq) LOC109756079; protein FAR1-RELATED SEQUENCE 5-like (A)
Cluster-10506.22618	K22733 magnesium transporter | (RefSeq) probable magnesium transporter NIPA1 (A)
Cluster-10506.22619	K04125 gibberellin 2-oxidase [EC:1.14.11.13] | (RefSeq) gibberellin 2-beta-dioxygenase 7 (A)
Cluster-10506.22620	K01568 pyruvate decarboxylase [EC:4.1.1.1] | (RefSeq) pyruvate decarboxylase 2-like (A)
Cluster-10506.22623	K00413 ubiquinol-cytochrome c reductase cytochrome c1 subunit | (RefSeq) cytochrome c1-2, heme protein, mitochondrial (A)
Cluster-10506.22628	K02350 DNA polymerase zeta [EC:2.7.7.7] | (RefSeq) DNA polymerase zeta catalytic subunit-like (A)
Cluster-10506.2263	K19347 SUN domain-containing protein 1/2 | (RefSeq) LOW QUALITY PROTEIN: uncharacterized protein LOC106340299 (A)
Cluster-10506.22631	K17686 Cu+-exporting ATPase [EC:3.6.3.54] | (RefSeq) probable copper-transporting ATPase HMA5 isoform X1 (A)
Cluster-10506.22635	K01762 1-aminocyclopropane-1-carboxylate synthase [EC:4.4.1.14] | (RefSeq) 1-aminocyclopropane-1-carboxylate synthase 7-like (A)
Cluster-10506.22636	K01537 Ca2+-transporting ATPase [EC:3.6.3.8] | (RefSeq) calcium-transporting ATPase 8, plasma membrane-type-like (A)
Cluster-10506.22643	K12447 UDP-sugar pyrophosphorylase [EC:2.7.7.64] | (RefSeq) UDP-sugar pyrophosphorylase-like isoform X1 (A)
Cluster-10506.22644	K00001 alcohol dehydrogenase [EC:1.1.1.1] | (RefSeq) putative alcohol dehydrogenase superfamily protein (A)
Cluster-10506.22647	K13680 beta-mannan synthase [EC:2.4.1.32] | (RefSeq) glucomannan 4-beta-mannosyltransferase 9-like (A)
Cluster-10506.22648	K13680 beta-mannan synthase [EC:2.4.1.32] | (RefSeq) glucomannan 4-beta-mannosyltransferase 9-like (A)
Cluster-10506.22651	K13457 disease resistance protein RPM1 | (RefSeq) disease resistance protein RPM1-like (A)
Cluster-10506.22656	K00253 isovaleryl-CoA dehydrogenase [EC:1.3.8.4] | (RefSeq) isovaleryl-CoA dehydrogenase, mitochondrial (A)
Cluster-10506.22662	K12842 U2-associated protein SR140 | (RefSeq) protein RRC1-like (A)
Cluster-10506.22677	K14774 U3 small nucleolar RNA-associated protein 25 | (RefSeq) U3 small nucleolar RNA-associated protein 25 (A)
Cluster-10506.22679	K01147 exoribonuclease II [EC:3.1.13.1] | (RefSeq) uncharacterized protein LOC106774033 (A)
Cluster-10506.22698	K10400 kinesin family member 15 | (RefSeq) kinesin-like protein KIN-12C (A)
Cluster-10506.227	K00889 1-phosphatidylinositol-4-phosphate 5-kinase [EC:2.7.1.68] | (RefSeq) phosphatidylinositol 4-phosphate 5-kinase 2-like (A)
Cluster-10506.22700	K13425 WRKY transcription factor 22 | (RefSeq) WRKY transcription factor 22-like (A)
Cluster-10506.22702	K01426 amidase [EC:3.5.1.4] | (RefSeq) putative amidase C869.01 (A)
Cluster-10506.22704	K14797 essential nuclear protein 1 | (RefSeq) bystin (A)
Cluster-10506.22706	K04802 proliferating cell nuclear antigen | (RefSeq) proliferating cell nuclear antigen-like (A)
Cluster-10506.22722	K23541 Ca2+/H+ antiporter, TMEM165/GDT1 family | (RefSeq) putative pentatricopeptide repeat-containing protein At3g23330 (A)
Cluster-10506.22723	K11253 histone H3 | (RefSeq) histone H3.2-like (A)
Cluster-10506.22728	K07466 replication factor A1 | (RefSeq) replication protein A 70 kDa DNA-binding subunit B (A)
Cluster-10506.2273	K00365 urate oxidase [EC:1.7.3.3] | (RefSeq) uricase-like (A)
Cluster-10506.22739	K01188 beta-glucosidase [EC:3.2.1.21] | (RefSeq) hypothetical protein (A)
Cluster-10506.22740	K19951 TBC1 domain family member 8/9 | (RefSeq) TBC1 domain family member 9B isoform X1 (A)
Cluster-10506.22743	K08776 puromycin-sensitive aminopeptidase [EC:3.4.11.-] | (RefSeq) aminopeptidase M1 (A)
Cluster-10506.22746	K22200 2-carboxy-D-arabinitol-1-phosphatase [EC:3.1.3.63] | (RefSeq) 2-carboxy-D-arabinitol-1-phosphatase-like (A)
Cluster-10506.22751	K14638 solute carrier family 15 (peptide/histidine transporter), member 3/4 | (RefSeq) protein NRT1/ PTR FAMILY 8.3-like isoform X1 (A)
Cluster-10506.22754	K13430 serine/threonine-protein kinase PBS1 [EC:2.7.11.1] | (RefSeq) serine/threonine-protein kinase PBS1-like (A)
Cluster-10506.22758	K16075 magnesium transporter | (RefSeq) magnesium transporter MRS2-11, chloroplastic (A)
Cluster-10506.22761	K15718 linoleate 9S-lipoxygenase [EC:1.13.11.58] | (RefSeq) probable linoleate 9S-lipoxygenase 5 (A)
Cluster-10506.22768	K19525 vacuolar protein sorting-associated protein 13A/C | (RefSeq) uncharacterized protein LOC110098611 (A)
Cluster-10506.22769	K00943 dTMP kinase [EC:2.7.4.9] | (RefSeq) glutathione S-transferase T3-like (A)
Cluster-10506.22770	K08730 phosphatidylserine synthase 2 [EC:2.7.8.29] | (RefSeq) LOW QUALITY PROTEIN: CDP-diacylglycerol--serine O-phosphatidyltransferase 1-like (A)
Cluster-10506.22779	K20606 mitogen-activated protein kinase kinase kinase ANP1 [EC:2.7.11.25] | (RefSeq) mitogen-activated protein kinase kinase kinase NPK1-like (A)
Cluster-10506.22780	K10406 kinesin family member C2/C3 | (RefSeq) kinesin heavy chain, putative (A)
Cluster-10506.22782	K08235 xyloglucan:xyloglucosyl transferase [EC:2.4.1.207] | (RefSeq) probable xyloglucan endotransglucosylase/hydrolase protein 28 (A)
Cluster-10506.22783	K23288 syndetin | (RefSeq) uncharacterized LOC105761952 (A)
Cluster-10506.22784	K01528 dynamin GTPase [EC:3.6.5.5] | (Kazusa) Lj0g3v0199559.2; - (A)
Cluster-10506.22786	K12667 oligosaccharyltransferase complex subunit delta (ribophorin II) | (RefSeq) dolichyl-diphosphooligosaccharide--protein glycosyltransferase subunit 2 (A)
Cluster-10506.22800	K07305 peptide-methionine (R)-S-oxide reductase [EC:1.8.4.12] | (RefSeq) uncharacterized mitochondrial protein AtMg00810-like (A)
Cluster-10506.22801	K09422 transcription factor MYB, plant | (RefSeq) transcription factor MYB36-like (A)
Cluster-10506.22802	K13206 coiled-coil domain-containing protein 55 | (RefSeq) LOW QUALITY PROTEIN: nuclear speckle splicing regulatory protein 1 (A)
Cluster-10506.22804	K01147 exoribonuclease II [EC:3.1.13.1] | (RefSeq) uncharacterized protein LOC106774033 (A)
Cluster-10506.22808	K02355 elongation factor G | (RefSeq) elongation factor G, mitochondrial (A)
Cluster-10506.22824	K00521 ferric-chelate reductase [EC:1.16.1.7] | (RefSeq) ferric reduction oxidase 7, chloroplastic-like (A)
Cluster-10506.22826	K13436 pto-interacting protein 1 [EC:2.7.11.1] | (RefSeq) PTI1-like tyrosine-protein kinase 3 (A)
Cluster-10506.22842	K11866 STAM-binding protein [EC:3.4.19.12] | (RefSeq) AMSH-like ubiquitin thioesterase 3 (A)
Cluster-10506.22845	K08664 prostasin [EC:3.4.21.-] | (RefSeq) hypothetical protein (A)
Cluster-10506.22846	K13422 transcription factor MYC2 | (RefSeq) uncharacterized protein LOC112027257 (A)
Cluster-10506.2285	K05282 gibberellin 20-oxidase [EC:1.14.11.12] | (RefSeq) gibberellin 20 oxidase 1-D-like (A)
Cluster-10506.22852	K13457 disease resistance protein RPM1 | (RefSeq) disease resistance protein RPM1-like (A)
Cluster-10506.22854	K20781 peptidyl serine alpha-galactosyltransferase [EC:2.4.1.-] | (RefSeq) hypothetical protein (A)
Cluster-10506.22856	K15198 transcription factor TFIIIB component B'' | (RefSeq) uncharacterized LOC103703755 (A)
Cluster-10506.22859	K14820 ribosome biogenesis protein BRX1 | (RefSeq) ribosome biogenesis protein BRX1-like (A)
Cluster-10506.22862	K12847 U4/U6.U5 tri-snRNP-associated protein 2 | (RefSeq) U4/U6.U5 tri-snRNP-associated protein 2-like (A)
Cluster-10506.22865	K20887 xyloglucan glycosyltransferase 4 [EC:2.4.1.-] | (RefSeq) xyloglucan glycosyltransferase 4-like (A)
Cluster-10506.22867	K05391 cyclic nucleotide gated channel, plant | (RefSeq) cyclic nucleotide-gated ion channel 4 (A)
Cluster-10506.22869	K07904 Ras-related protein Rab-11A | (RefSeq) ras-related protein RABA1f-like (A)
Cluster-10506.22872	K09873 aquaporin TIP | (RefSeq) probable aquaporin TIP-type RB7-5A (A)
Cluster-10506.22879	K21444 poly(rC)-binding protein 3/4 | (RefSeq) KH domain-containing protein HEN4 (A)
Cluster-10506.22890	K03046 DNA-directed RNA polymerase subunit beta' [EC:2.7.7.6] | (RefSeq) rpoC2, PhdaC_p011; DNA-directed RNA polymerase beta' chain (A)
Cluster-10506.22893	K02980 small subunit ribosomal protein S29e | (RefSeq) 40S ribosomal protein S29 (A)
Cluster-10506.22906	K13447 respiratory burst oxidase [EC:1.6.3.- 1.11.1.-] | (RefSeq) respiratory burst oxidase homolog protein D-like (A)
Cluster-10506.22907	K17550 protein phosphatase 1 regulatory subunit 7 | (RefSeq) L domain-like protein (A)
Cluster-10506.2291	K11593 eukaryotic translation initiation factor 2C | (RefSeq) protein argonaute 1A-like (A)
Cluster-10506.22915	K03942 NADH dehydrogenase (ubiquinone) flavoprotein 1 [EC:7.1.1.2 1.6.99.3] | (RefSeq) NADH dehydrogenase [ubiquinone] flavoprotein 1, mitochondrial (A)
Cluster-10506.22918	K10260 F-box and WD-40 domain protein 7 | (RefSeq) WD40 repeat protein (A)
Cluster-10506.22921	K09487 heat shock protein 90kDa beta | (RefSeq) LOW QUALITY PROTEIN: heat shock protein 90-6, mitochondrial-like (A)
Cluster-10506.22922	K09659 dolichyl-phosphate mannosyltransferase polypeptide 3 | (RefSeq) dolichol-phosphate mannosyltransferase subunit 3-like (A)
Cluster-10506.22928	K17604 zinc finger SWIM domain-containing protein 3 | (RefSeq) protein FAR1-RELATED SEQUENCE 5-like (A)
Cluster-10506.22943	K03327 multidrug resistance protein, MATE family | (RefSeq) LOW QUALITY PROTEIN: ethionine resistance-conferring protein 1-like (A)
Cluster-10506.22949	K07305 peptide-methionine (R)-S-oxide reductase [EC:1.8.4.12] | (RefSeq) uncharacterized mitochondrial protein AtMg00810-like (A)
Cluster-10506.22953	K02940 large subunit ribosomal protein L9e | (RefSeq) 60S ribosomal protein L9 (A)
Cluster-10506.22957	K02999 DNA-directed RNA polymerase I subunit RPA1 [EC:2.7.7.6] | (RefSeq) DNA-directed RNA polymerase I subunit 1 (A)
Cluster-10506.22964	K13429 chitin elicitor receptor kinase 1 | (RefSeq) lysM domain receptor-like kinase 3 (A)
Cluster-10506.22966	K01147 exoribonuclease II [EC:3.1.13.1] | (RefSeq) uncharacterized protein LOC106774033 (A)
Cluster-10506.22972	K14175 (3S,6E)-nerolidol synthase [EC:4.2.3.48] | (RefSeq) (3S,6E)-nerolidol synthase 1-like (A)
Cluster-10506.22979	K01859 chalcone isomerase [EC:5.5.1.6] | (RefSeq) probable chalcone--flavonone isomerase 3 (A)
Cluster-10506.2298	K01768 adenylate cyclase [EC:4.6.1.1] | (RefSeq) LOW QUALITY PROTEIN: uncharacterized protein LOC107911085 (A)
Cluster-10506.2299	K13457 disease resistance protein RPM1 | (RefSeq) disease resistance protein RPM1-like (A)
Cluster-10506.22996	K12855 pre-mRNA-processing factor 6 | (RefSeq) protein STABILIZED1 (A)
Cluster-10506.23009	K14638 solute carrier family 15 (peptide/histidine transporter), member 3/4 | (RefSeq) protein NRT1/ PTR FAMILY 8.3-like (A)
Cluster-10506.2301	K13126 polyadenylate-binding protein | (RefSeq) polyadenylate-binding protein 7-like (A)
Cluster-10506.2303	K15255 ATP-dependent DNA helicase PIF1 [EC:3.6.4.12] | (RefSeq) uncharacterized protein LOC106435702 isoform X1 (A)
Cluster-10506.23034	K14012 UBX domain-containing protein 1 | (RefSeq) ATPase family gene 2 protein (A)
Cluster-10506.2304	K15255 ATP-dependent DNA helicase PIF1 [EC:3.6.4.12] | (RefSeq) ATP-dependent DNA helicase PIF7-like (A)
Cluster-10506.23043	K10999 cellulose synthase A [EC:2.4.1.12] | (RefSeq) cellulose synthase A catalytic subunit 1 [UDP-forming]-like (A)
Cluster-10506.23044	K04485 DNA repair protein RadA/Sms | (RefSeq) uncharacterized protein LOC7475108 (A)
Cluster-10506.23047	K10144 RING finger and CHY zinc finger domain-containing protein 1 [EC:2.3.2.27] | (RefSeq) E3 ubiquitin-protein ligase MIEL1 (A)
Cluster-10506.2305	K15255 ATP-dependent DNA helicase PIF1 [EC:3.6.4.12] | (RefSeq) uncharacterized protein LOC109757034 (A)
Cluster-10506.23055	K11433 histone-lysine N-methyltransferase SETMAR [EC:2.1.1.43] | (RefSeq) hypothetical protein (A)
Cluster-10506.23057	K12741 heterogeneous nuclear ribonucleoprotein A1/A3 | (RefSeq) pre-mRNA polyadenylation factor fip-1-like (A)
Cluster-10506.23072	K00763 nicotinate phosphoribosyltransferase [EC:6.3.4.21] | (RefSeq) nicotinate phosphoribosyltransferase 2-like (A)
Cluster-10506.23073	K02885 large subunit ribosomal protein L19e | (RefSeq) 60S ribosomal protein L19-2 (A)
Cluster-10506.23078	K21776 protein lin-54 | (RefSeq) CRC domain-containing protein TSO1-like (A)
Cluster-10506.23087	K04354 serine/threonine-protein phosphatase 2A regulatory subunit B | (Kazusa) Lj3g3v0300670.1; - (A)
Cluster-10506.23089	K03648 uracil-DNA glycosylase [EC:3.2.2.27] | (RefSeq) uracil-DNA glycosylase, mitochondrial-like (A)
Cluster-10506.23092	K03327 multidrug resistance protein, MATE family | (RefSeq) protein DETOXIFICATION 33-like (A)
Cluster-10506.23093	K12309 beta-galactosidase [EC:3.2.1.23] | (Kazusa) Lj3g3v0323160.2; - (A)
Cluster-10506.23099	K19199 protein-histidine N-methyltransferase [EC:2.1.1.85] | (RefSeq) uncharacterized protein LOC108998805 (A)
Cluster-10506.23106	K09422 transcription factor MYB, plant | (RefSeq) transcription factor MYB27-like (A)
Cluster-10506.23109	K14376 poly(A) polymerase [EC:2.7.7.19] | (RefSeq) nuclear poly(A) polymerase 4-like (A)
Cluster-10506.2311	K12849 pre-mRNA-splicing factor 38A | (RefSeq) pre-mRNA-splicing factor 38A-like (A)
Cluster-10506.23111	K15255 ATP-dependent DNA helicase PIF1 [EC:3.6.4.12] | (RefSeq) uncharacterized LOC107792791 (A)
Cluster-10506.23113	K22733 magnesium transporter | (RefSeq) probable magnesium transporter NIPA6 isoform X1 (A)
Cluster-10506.23118	K20168 TBC1 domain family member 15 | (RefSeq) TBC1 domain family member 17-like isoform X1 (A)
Cluster-10506.23120	K03879 NADH-ubiquinone oxidoreductase chain 2 [EC:1.6.5.3] | (RefSeq) orf300, BevupMp030; orf300 (A)
Cluster-10506.23124	K08592 sentrin-specific protease 1 [EC:3.4.22.68] | (RefSeq) ubiquitin-like-specific protease 1A isoform X2 (A)
Cluster-10506.23128	K03515 DNA repair protein REV1 [EC:2.7.7.-] | (RefSeq) uncharacterized protein LOC107894697 (A)
Cluster-10506.23130	K19525 vacuolar protein sorting-associated protein 13A/C | (RefSeq) uncharacterized protein LOC110098611 (A)
Cluster-10506.23136	K15255 ATP-dependent DNA helicase PIF1 [EC:3.6.4.12] | (RefSeq) PIF1-like helicase (A)
Cluster-10506.23137	K16573 gamma-tubulin complex component 6 | (RefSeq) uncharacterized LOC103722329 (A)
Cluster-10506.23139	K09422 transcription factor MYB, plant | (RefSeq) LOC109736407; myb-related protein 308-like (A)
Cluster-10506.2314	K00430 peroxidase [EC:1.11.1.7] | (RefSeq) peroxidase 5-like (A)
Cluster-10506.23145	K14641 apyrase [EC:3.6.1.5] | (RefSeq) probable apyrase 2 (A)
Cluster-10506.23146	K14641 apyrase [EC:3.6.1.5] | (RefSeq) probable apyrase 2 (A)
Cluster-10506.23155	K22382 WD repeat-containing protein 26 | (RefSeq) uncharacterized WD repeat-containing protein C343.04c-like (A)
Cluster-10506.23167	K23309 zinc finger HIT domain-containing protein 3 | (RefSeq) zinc finger HIT domain-containing protein 3 isoform X2 (A)
Cluster-10506.23170	K03294 basic amino acid/polyamine antiporter, APA family | (RefSeq) cationic amino acid transporter 1-like (A)
Cluster-10506.23171	K02335 DNA polymerase I [EC:2.7.7.7] | (RefSeq) DNA polymerase I A, chloroplastic (A)
Cluster-10506.2318	K10581 ubiquitin-conjugating enzyme E2 O [EC:2.3.2.24] | (RefSeq) probable ubiquitin-conjugating enzyme E2 23 (A)
Cluster-10506.23181	K11592 endoribonuclease Dicer [EC:3.1.26.-] | (RefSeq) endoribonuclease Dicer homolog 1 (A)
Cluster-10506.23188	K13024 inositol-hexakisphosphate/diphosphoinositol-pentakisphosphate 1-kinase [EC:2.7.4.24] | (RefSeq) inositol hexakisphosphate and diphosphoinositol-pentakisphosphate kinase 2-like (A)
Cluster-10506.23189	K03217 YidC/Oxa1 family membrane protein insertase | (RefSeq) inner membrane protein PPF-1, chloroplastic (A)
Cluster-10506.23190	K03217 YidC/Oxa1 family membrane protein insertase | (RefSeq) inner membrane protein PPF-1, chloroplastic-like (A)
Cluster-10506.23191	K23288 syndetin | (RefSeq) uncharacterized LOC105761952 (A)
Cluster-10506.23197	K00284 glutamate synthase (ferredoxin) [EC:1.4.7.1] | (RefSeq) ferredoxin-dependent glutamate synthase, chloroplastic-like (A)
Cluster-10506.2320	K23869 galactan beta-1,4-galactosyltransferase [EC:2.4.1.-] | (RefSeq) uncharacterized protein LOC114424101 (A)
Cluster-10506.23202	K05658 ATP-binding cassette, subfamily B (MDR/TAP), member 1 [EC:3.6.3.44] | (RefSeq) pco084581a; ABC transporter B family member 21 (A)
Cluster-10506.23204	K12349 neutral ceramidase [EC:3.5.1.23] | (RefSeq) neutral ceramidase-like (A)
Cluster-10506.23205	K02469 DNA gyrase subunit A [EC:5.99.1.3] | (RefSeq) DNA gyrase subunit A, chloroplastic/mitochondrial-like (A)
Cluster-10506.23210	K19041 E3 ubiquitin-protein ligase RNF38/44 [EC:2.3.2.27] | (RefSeq) RING-H2 finger protein ATL16-like (A)
Cluster-10506.23218	K12741 heterogeneous nuclear ribonucleoprotein A1/A3 | (RefSeq) UBP1-associated protein 2B-like (A)
Cluster-10506.23220	K13430 serine/threonine-protein kinase PBS1 [EC:2.7.11.1] | (RefSeq) probable serine/threonine-protein kinase PBL7 (A)
Cluster-10506.23229	K19944 TBC1 domain family member 10 | (RefSeq) EVI5-like protein (A)
Cluster-10506.2323	K15102 solute carrier family 25 (mitochondrial phosphate transporter), member 3 | (RefSeq) mitochondrial carrier family (A)
Cluster-10506.23235	K13260 isoflavone/4'-methoxyisoflavone 2'-hydroxylase [EC:1.14.13.89 1.14.13.53] | (RefSeq) cytochrome P450 81E8-like isoform X1 (A)
Cluster-10506.23238	K13379 reversibly glycosylated polypeptide / UDP-arabinopyranose mutase [EC:2.4.1.- 5.4.99.30] | (Kazusa) Lj2g3v1241120.1; - (A)
Cluster-10506.2324	K06694 26S proteasome non-ATPase regulatory subunit 10 | (RefSeq) 26S proteasome non-ATPase regulatory subunit 10 (A)
Cluster-10506.23240	K19984 exocyst complex component 5 | (RefSeq) uncharacterized protein LOC112294431 (A)
Cluster-10506.23246	K13211 GC-rich sequence DNA-binding factor | (RefSeq) PAX3- and PAX7-binding protein 1-like (A)
Cluster-10506.23252	K15601 lysine-specific demethylase 3 [EC:1.14.11.-] | (RefSeq) lysine-specific demethylase JMJ25-like (A)
Cluster-10506.23253	K21737 acyl-lipid Delta6-acetylenase / acyl-lipid (9-3)-desaturase [EC:1.14.19.38 1.14.19.47] | (RefSeq) acyl-lipid (9-3)-desaturase-like (A)
Cluster-10506.23254	K16280 E3 ubiquitin-protein ligase RGLG [EC:2.3.2.27] | (RefSeq) E3 ubiquitin-protein ligase RGLG1-like (A)
Cluster-10506.23263	K12812 ATP-dependent RNA helicase UAP56/SUB2 [EC:3.6.4.13] | (RefSeq) DEAD-box ATP-dependent RNA helicase 56-like isoform X1 (A)
Cluster-10506.23264	K14504 xyloglucan:xyloglucosyl transferase TCH4 [EC:2.4.1.207] | (RefSeq) probable xyloglucan endotransglucosylase/hydrolase protein 23 (A)
Cluster-10506.23267	K13457 disease resistance protein RPM1 | (RefSeq) disease resistance protein RPM1-like (A)
Cluster-10506.23273	K13217 pre-mRNA-processing factor 39 | (RefSeq) uncharacterized protein LOC114183870 isoform X1 (A)
Cluster-10506.23275	K18195 rhamnogalacturonan endolyase [EC:4.2.2.23] | (RefSeq) uncharacterized protein LOC107950013 (A)
Cluster-10506.23280	K13356 alcohol-forming fatty acyl-CoA reductase [EC:1.2.1.84] | (RefSeq) alcohol-forming fatty acyl-CoA reductase-like (A)
Cluster-10506.23283	K01142 exodeoxyribonuclease III [EC:3.1.11.2] | (RefSeq) DNA-(apurinic or apyrimidinic site) lyase, chloroplastic isoform X1 (A)
Cluster-10506.23285	K23810 (E)-8-carboxylinalool synthase [EC:1.14.14.-] | (RefSeq) geraniol 8-hydroxylase (A)
Cluster-10506.23286	K09264 MADS-box transcription factor, plant | (RefSeq) MADS-box protein CMB1-like isoform X1 (A)
Cluster-10506.23287	K03113 translation initiation factor 1 | (RefSeq) eukaryotic translation initiation factor eIF-1-like (A)
Cluster-10506.23288	K17604 zinc finger SWIM domain-containing protein 3 | (RefSeq) protein FAR1-RELATED SEQUENCE 5-like isoform X1 (A)
Cluster-10506.2329	K03452 magnesium/proton exchanger | (RefSeq) uncharacterized LOC18613571 (A)
Cluster-10506.23291	K17604 zinc finger SWIM domain-containing protein 3 | (RefSeq) protein FAR1-RELATED SEQUENCE 7-like (A)
Cluster-10506.23297	K19199 protein-histidine N-methyltransferase [EC:2.1.1.85] | (RefSeq) uncharacterized protein LOC108998805 (A)
Cluster-10506.23298	K12349 neutral ceramidase [EC:3.5.1.23] | (RefSeq) neutral ceramidase-like (A)
Cluster-10506.2330	K03452 magnesium/proton exchanger | (RefSeq) pentatricopeptide repeat-containing protein At3g62890-like (A)
Cluster-10506.23302	K03424 TatD DNase family protein [EC:3.1.21.-] | (RefSeq) putative deoxyribonuclease TATDN1 (A)
Cluster-10506.23303	K03424 TatD DNase family protein [EC:3.1.21.-] | (RefSeq) putative deoxyribonuclease TATDN1 isoform X1 (A)
Cluster-10506.23305	K14328 regulator of nonsense transcripts 3 | (RefSeq) regulator of nonsense transcripts UPF3-like (A)
Cluster-10506.23306	K14328 regulator of nonsense transcripts 3 | (RefSeq) regulator of nonsense transcripts UPF3 (A)
Cluster-10506.23308	K17604 zinc finger SWIM domain-containing protein 3 | (RefSeq) protein FAR1-RELATED SEQUENCE 9-like (A)
Cluster-10506.23313	K15285 solute carrier family 35, member E3 | (RefSeq) uncharacterized membrane protein At1g06890 (A)
Cluster-10506.23314	K10666 E3 ubiquitin-protein ligase RNF5 [EC:2.3.2.27] | (RefSeq) E3 ubiquitin-protein ligase RMA1H1-like (A)
Cluster-10506.23317	K06195 ApaG protein | (RefSeq) uncharacterized protein LOC109816810 isoform X1 (A)
Cluster-10506.23324	K07071 uncharacterized protein | (RefSeq) epimerase family protein SDR39U1 homolog, chloroplastic isoform X1 (A)
Cluster-10506.23338	K17871 NADH:ubiquinone reductase (non-electrogenic) [EC:1.6.5.9] | (RefSeq) internal alternative NAD(P)H-ubiquinone oxidoreductase A2, mitochondrial (A)
Cluster-10506.23344	K01322 prolyl oligopeptidase [EC:3.4.21.26] | (RefSeq) putative F-box/LRR-repeat protein At3g18150 (A)
Cluster-10506.23351	K07305 peptide-methionine (R)-S-oxide reductase [EC:1.8.4.12] | (RefSeq) uncharacterized mitochondrial protein AtMg00810-like (A)
Cluster-10506.23354	K17085 transmembrane 9 superfamily member 1 | (RefSeq) transmembrane 9 superfamily member 2-like (A)
Cluster-10506.23357	K03515 DNA repair protein REV1 [EC:2.7.7.-] | (RefSeq) uncharacterized protein LOC107894697 (A)
Cluster-10506.23361	K00555 tRNA (guanine26-N2/guanine27-N2)-dimethyltransferase [EC:2.1.1.215 2.1.1.216] | (RefSeq) tRNA (guanine(26)-N(2))-dimethyltransferase (A)
Cluster-10506.23362	K11593 eukaryotic translation initiation factor 2C | (RefSeq) protein argonaute 1A-like (A)
Cluster-10506.23387	K20367 endoplasmic reticulum-Golgi intermediate compartment protein 3 | (RefSeq) endoplasmic reticulum-Golgi intermediate compartment protein 3 (A)
Cluster-10506.23389	K17604 zinc finger SWIM domain-containing protein 3 | (RefSeq) protein FAR1-RELATED SEQUENCE 5-like (A)
Cluster-10506.23402	K01051 pectinesterase [EC:3.1.1.11] | (RefSeq) pectinesterase-like isoform X1 (A)
Cluster-10506.23405	K10859 DNA oxidative demethylase [EC:1.14.11.33] | (RefSeq) alpha-ketoglutarate-dependent dioxygenase alkB homolog 3-like (A)
Cluster-10506.23410	K07305 peptide-methionine (R)-S-oxide reductase [EC:1.8.4.12] | (RefSeq) uncharacterized mitochondrial protein AtMg00810-like (A)
Cluster-10506.23411	K02927 large subunit ribosomal protein L40e | (RefSeq) Ubiquitin-60S ribosomal protein L40-2 (A)
Cluster-10506.23412	K02977 small subunit ribosomal protein S27Ae | (RefSeq) ubiquitin-40S ribosomal protein S27a-like (A)
Cluster-10506.23413	K09503 DnaJ homolog subfamily A member 2 | (RefSeq) dnaJ protein homolog 2-like (A)
Cluster-10506.23414	K14498 serine/threonine-protein kinase SRK2 [EC:2.7.11.1] | (RefSeq) serine/threonine-protein kinase SRK2E (A)
Cluster-10506.23425	K17550 protein phosphatase 1 regulatory subunit 7 | (RefSeq) L domain-like protein (A)
Cluster-10506.23437	K22762 desumoylating isopeptidase 1 [EC:3.4.-.-] | (RefSeq) desumoylating isopeptidase 1-like (A)
Cluster-10506.23443	K23288 syndetin | (RefSeq) uncharacterized LOC105761952 (A)
Cluster-10506.23444	K23288 syndetin | (RefSeq) uncharacterized LOC105761952 (A)
Cluster-10506.23445	K13420 LRR receptor-like serine/threonine-protein kinase FLS2 [EC:2.7.11.1] | (RefSeq) LRR receptor-like serine/threonine-protein kinase FLS2 (A)
Cluster-10506.23446	K18195 rhamnogalacturonan endolyase [EC:4.2.2.23] | (RefSeq) uncharacterized protein LOC107950013 (A)
Cluster-10506.23447	K13217 pre-mRNA-processing factor 39 | (RefSeq) uncharacterized protein LOC114183870 isoform X1 (A)
Cluster-10506.23448	K23288 syndetin | (RefSeq) uncharacterized LOC105761952 (A)
Cluster-10506.23449	K19985 exocyst complex component 6 | (RefSeq) exocyst complex component SEC15A-like (A)
Cluster-10506.23450	K03515 DNA repair protein REV1 [EC:2.7.7.-] | (RefSeq) uncharacterized protein LOC107894697 (A)
Cluster-10506.23455	K21370 baicalein 7-O-glucuronosyltransferase [EC:2.4.1.253] | (RefSeq) baicalein 7-O-glucuronosyltransferase-like (A)
Cluster-10506.23460	K23541 Ca2+/H+ antiporter, TMEM165/GDT1 family | (RefSeq) pentatricopeptide repeat-containing protein At3g24000, mitochondrial-like (A)
Cluster-10506.23463	K01303 acylaminoacyl-peptidase [EC:3.4.19.1] | (RefSeq) uncharacterized LOC101311565 (A)
Cluster-10506.23464	K01303 acylaminoacyl-peptidase [EC:3.4.19.1] | (RefSeq) uncharacterized LOC101311565 (A)
Cluster-10506.23472	K10706 senataxin [EC:3.6.4.-] | (RefSeq) uncharacterized LOC100855072 (A)
Cluster-10506.23473	K18195 rhamnogalacturonan endolyase [EC:4.2.2.23] | (RefSeq) probable rhamnogalacturonate lyase B (A)
Cluster-10506.23474	K13412 calcium-dependent protein kinase [EC:2.7.11.1] | (RefSeq) calcium-dependent protein kinase 8-like (A)
Cluster-10506.23477	K03006 DNA-directed RNA polymerase II subunit RPB1 [EC:2.7.7.6] | (RefSeq) LOW QUALITY PROTEIN: DNA-directed RNA polymerase II subunit 1-like (A)
Cluster-10506.23486	K00311 electron-transferring-flavoprotein dehydrogenase [EC:1.5.5.1] | (RefSeq) electron transfer flavoprotein-ubiquinone oxidoreductase, mitochondrial (A)
Cluster-10506.23491	K01528 dynamin GTPase [EC:3.6.5.5] | (Kazusa) Lj0g3v0199559.2; - (A)
Cluster-10506.23492	K03136 transcription initiation factor TFIIE subunit alpha | (RefSeq) transcription initiation factor IIE subunit alpha-like (A)
Cluster-10506.23493	K23806 alpha-guaiene 2-oxidase | (RefSeq) premnaspirodiene oxygenase-like (A)
Cluster-10506.23494	K12823 ATP-dependent RNA helicase DDX5/DBP2 [EC:3.6.4.13] | (RefSeq) DEAD-box ATP-dependent RNA helicase 20 (A)
Cluster-10506.23495	K03243 translation initiation factor 5B | (RefSeq) pco073635; eukaryotic translation initiation factor 2 (eIF-2) family protein (A)
Cluster-10506.23498	K13457 disease resistance protein RPM1 | (Kazusa) Lj6g3v1707220.1; - (A)
Cluster-10506.2351	K12447 UDP-sugar pyrophosphorylase [EC:2.7.7.64] | (RefSeq) UDP-sugar pyrophosphorylase-like isoform X1 (A)
Cluster-10506.23523	K07213 copper chaperone | (RefSeq) copper transport protein ATX1-like isoform X1 (A)
Cluster-10506.23526	K13947 auxin efflux carrier family | (RefSeq) probable auxin efflux carrier component 1c (A)
Cluster-10506.23528	K03549 KUP system potassium uptake protein | (RefSeq) putative potassium transporter 12 (A)
Cluster-10506.2353	K12882 nuclear cap-binding protein subunit 1 | (RefSeq) nuclear cap-binding protein subunit 1-like (A)
Cluster-10506.23530	K03549 KUP system potassium uptake protein | (RefSeq) potassium transporter 19-like (A)
Cluster-10506.23535	K02684 DNA primase small subunit [EC:2.7.7.-] | (RefSeq) DNA primase small subunit-like (A)
Cluster-10506.23539	K21867 potassium channel | (RefSeq) potassium channel AKT6-like (A)
Cluster-10506.23540	K14548 U3 small nucleolar RNA-associated protein 4 | (RefSeq) U3 small nucleolar RNA-associated protein 4 homolog (A)
Cluster-10506.23541	K14548 U3 small nucleolar RNA-associated protein 4 | (RefSeq) U3 small nucleolar RNA-associated protein 4 homolog (A)
Cluster-10506.23546	K14780 ATP-dependent RNA helicase DHX37/DHR1 [EC:3.6.4.13] | (RefSeq) ATP-dependent RNA helicase DEAH13 (A)
Cluster-10506.23547	K10206 LL-diaminopimelate aminotransferase [EC:2.6.1.83] | (RefSeq) LL-diaminopimelate aminotransferase, chloroplastic isoform X1 (A)
Cluster-10506.2355	K05236 coatomer subunit alpha | (RefSeq) coatomer subunit alpha-1-like (A)
Cluster-10506.23550	K01934 5-formyltetrahydrofolate cyclo-ligase [EC:6.3.3.2] | (RefSeq) probable 5-formyltetrahydrofolate cyclo-ligase (A)
Cluster-10506.23551	K01426 amidase [EC:3.5.1.4] | (RefSeq) putative amidase C869.01 (A)
Cluster-10506.23560	K14347 solute carrier family 10 (sodium/bile acid cotransporter), member 7 | (RefSeq) probable sodium/metabolite cotransporter BASS4, chloroplastic (A)
Cluster-10506.23561	K14347 solute carrier family 10 (sodium/bile acid cotransporter), member 7 | (RefSeq) probable sodium/metabolite cotransporter BASS4, chloroplastic (A)
Cluster-10506.23562	K14347 solute carrier family 10 (sodium/bile acid cotransporter), member 7 | (RefSeq) probable sodium/metabolite cotransporter BASS4, chloroplastic (A)
Cluster-10506.23567	K07418 cytochrome P450 family 2 subfamily J [EC:1.14.14.1] | (RefSeq) cytochrome P450 71A1-like (A)
Cluster-10506.23568	K00430 peroxidase [EC:1.11.1.7] | (RefSeq) lignin-forming anionic peroxidase-like (A)
Cluster-10506.23569	K14570 RNA exonuclease 1 [EC:3.1.-.-] | (RefSeq) small RNA degrading nuclease 1-like (A)
Cluster-10506.23571	K14570 RNA exonuclease 1 [EC:3.1.-.-] | (RefSeq) small RNA degrading nuclease 1-like (A)
Cluster-10506.2358	K19199 protein-histidine N-methyltransferase [EC:2.1.1.85] | (RefSeq) uncharacterized protein LOC108998805 (A)
Cluster-10506.23587	K13459 disease resistance protein RPS2 | (RefSeq) disease resistance protein At4g27190-like (A)
Cluster-10506.23589	K09422 transcription factor MYB, plant | (RefSeq) protein ODORANT1-like (A)
Cluster-10506.23602	K13457 disease resistance protein RPM1 | (Kazusa) Lj6g3v1707220.1; - (A)
Cluster-10506.23607	K02704 photosystem II CP47 chlorophyll apoprotein | (RefSeq) uncharacterized protein LOC110789024 (A)
Cluster-10506.23623	K14376 poly(A) polymerase [EC:2.7.7.19] | (RefSeq) nuclear poly(A) polymerase 1 (A)
Cluster-10506.23635	K11593 eukaryotic translation initiation factor 2C | (RefSeq) protein argonaute 5 (A)
Cluster-10506.23637	K12349 neutral ceramidase [EC:3.5.1.23] | (RefSeq) neutral ceramidase 2-like (A)
Cluster-10506.23638	K23869 galactan beta-1,4-galactosyltransferase [EC:2.4.1.-] | (RefSeq) uncharacterized protein LOC114424101 (A)
Cluster-10506.23639	K01768 adenylate cyclase [EC:4.6.1.1] | (RefSeq) LOW QUALITY PROTEIN: uncharacterized protein LOC107911085 (A)
Cluster-10506.23640	K18195 rhamnogalacturonan endolyase [EC:4.2.2.23] | (RefSeq) uncharacterized protein LOC107950013 (A)
Cluster-10506.23643	K17604 zinc finger SWIM domain-containing protein 3 | (RefSeq) uncharacterized LOC101292032 (A)
Cluster-10506.23646	K13065 shikimate O-hydroxycinnamoyltransferase [EC:2.3.1.133] | (RefSeq) vinorine synthase-like (A)
Cluster-10506.23648	K23288 syndetin | (RefSeq) uncharacterized LOC105761952 (A)
Cluster-10506.23649	K01867 tryptophanyl-tRNA synthetase [EC:6.1.1.2] | (RefSeq) tryptophan--tRNA ligase, cytoplasmic-like (A)
Cluster-10506.2365	K10891 fanconi anemia group D2 protein | (RefSeq) hypothetical protein (A)
Cluster-10506.23650	K17592 sacsin | (RefSeq) uncharacterized LOC101767559 (A)
Cluster-10506.23653	K09420 transcriptional activator Myb | (RefSeq) myb-related protein 3R-1 isoform X1 (A)
Cluster-10506.23661	K14175 (3S,6E)-nerolidol synthase [EC:4.2.3.48] | (RefSeq) (3S,6E)-nerolidol synthase 1-like (A)
Cluster-10506.23662	K14175 (3S,6E)-nerolidol synthase [EC:4.2.3.48] | (RefSeq) (3S,6E)-nerolidol synthase 1-like (A)
Cluster-10506.23663	K14175 (3S,6E)-nerolidol synthase [EC:4.2.3.48] | (RefSeq) (3S,6E)-nerolidol synthase 1-like (A)
Cluster-10506.23669	K13420 LRR receptor-like serine/threonine-protein kinase FLS2 [EC:2.7.11.1] | (RefSeq) LRR receptor-like serine/threonine-protein kinase FLS2 (A)
Cluster-10506.23674	K03686 molecular chaperone DnaJ | (RefSeq) uncharacterized protein LOC107900121 (A)
Cluster-10506.23677	K04077 chaperonin GroEL | (RefSeq) chaperonin CPN60-2, mitochondrial (A)
Cluster-10506.23681	K15333 tRNA guanosine-2'-O-methyltransferase [EC:2.1.1.34] | (RefSeq) uncharacterized protein LOC104224633 (A)
Cluster-10506.23687	K13412 calcium-dependent protein kinase [EC:2.7.11.1] | (RefSeq) calcium-dependent protein kinase 28-like (A)
Cluster-10506.23689	K13993 HSP20 family protein | (RefSeq) 18.1 kDa class I heat shock protein-like (A)
Cluster-10506.2369	K07203 serine/threonine-protein kinase mTOR [EC:2.7.11.1] | (RefSeq) serine/threonine-protein kinase TOR-like (A)
Cluster-10506.23697	K10523 speckle-type POZ protein | (RefSeq) BTB/POZ and MATH domain-containing protein 1-like (A)
Cluster-10506.23698	K15498 serine/threonine-protein phosphatase 6 catalytic subunit [EC:3.1.3.16] | (RefSeq) phytochrome-associated serine/threonine-protein phosphatase (A)
Cluster-10506.23703	K10740 replication factor A3 | (RefSeq) replication protein A 14 kDa subunit (A)
Cluster-10506.23717	K03655 ATP-dependent DNA helicase RecG [EC:3.6.4.12] | (RefSeq) ATP-dependent DNA helicase homolog RECG, chloroplastic (A)
Cluster-10506.23728	K14137 protein prenyltransferase alpha subunit repeat containing protein 1 | (RefSeq) protein prenyltransferase alpha subunit repeat-containing protein 1-B (A)
Cluster-10506.23733	K00606 3-methyl-2-oxobutanoate hydroxymethyltransferase [EC:2.1.2.11] | (RefSeq) 3-methyl-2-oxobutanoate hydroxymethyltransferase 1, mitochondrial (A)
Cluster-10506.23737	K02137 F-type H+-transporting ATPase subunit O | (RefSeq) ATP synthase subunit O, mitochondrial (A)
Cluster-10506.2374	K01381 saccharopepsin [EC:3.4.23.25] | (RefSeq) vacuolar protease A-like (A)
Cluster-10506.23740	K09422 transcription factor MYB, plant | (RefSeq) transcription factor MYB27-like (A)
Cluster-10506.23743	K13379 reversibly glycosylated polypeptide / UDP-arabinopyranose mutase [EC:2.4.1.- 5.4.99.30] | (RefSeq) alpha-1,4-glucan-protein synthase [UDP-forming] 2-like (A)
Cluster-10506.23746	K03515 DNA repair protein REV1 [EC:2.7.7.-] | (RefSeq) uncharacterized protein LOC107894697 (A)
Cluster-10506.23748	K18171 COX assembly mitochondrial protein 1 | (RefSeq) protein GAMETE EXPRESSED 1 (A)
Cluster-10506.23749	K18171 COX assembly mitochondrial protein 1 | (RefSeq) protein GAMETE EXPRESSED 1 (A)
Cluster-10506.23756	K14491 two-component response regulator ARR-B family | (RefSeq) two-component response regulator ORR26 (A)
Cluster-10506.23761	K13430 serine/threonine-protein kinase PBS1 [EC:2.7.11.1] | (RefSeq) probable serine/threonine-protein kinase PBL7 (A)
Cluster-10506.23764	K16732 protein regulator of cytokinesis 1 | (RefSeq) 65-kDa microtubule-associated protein 6 (A)
Cluster-10506.23765	K14497 protein phosphatase 2C [EC:3.1.3.16] | (RefSeq) probable protein phosphatase 2C 6 (A)
Cluster-10506.23767	K09422 transcription factor MYB, plant | (RefSeq) protein ODORANT1-like (A)
Cluster-10506.23768	K09422 transcription factor MYB, plant | (RefSeq) protein ODORANT1-like (A)
Cluster-10506.23769	K21866 ion channel POLLUX/CASTOR | (RefSeq) probable ion channel CASTOR isoform X1 (A)
Cluster-10506.23771	K17604 zinc finger SWIM domain-containing protein 3 | (RefSeq) uncharacterized protein LOC109831077 (A)
Cluster-10506.23777	K17604 zinc finger SWIM domain-containing protein 3 | (RefSeq) uncharacterized protein LOC109831077 (A)
Cluster-10506.23787	K08960 casein kinase 1, epsilon [EC:2.7.11.1] | (RefSeq) casein kinase I isoform X1 (A)
Cluster-10506.23796	K23288 syndetin | (RefSeq) uncharacterized LOC105761952 (A)
Cluster-10506.23798	K00344 NADPH2:quinone reductase [EC:1.6.5.5] | (RefSeq) uncharacterized protein LOC109839487 (A)
Cluster-10506.23801	K12447 UDP-sugar pyrophosphorylase [EC:2.7.7.64] | (RefSeq) uncharacterized protein LOC109127935 (A)
Cluster-10506.2382	K13680 beta-mannan synthase [EC:2.4.1.32] | (RefSeq) probable mannan synthase 11 (A)
Cluster-10506.2383	K13680 beta-mannan synthase [EC:2.4.1.32] | (RefSeq) probable mannan synthase 11 isoform X2 (A)
Cluster-10506.23830	K14301 nuclear pore complex protein Nup107 | (RefSeq) nuclear pore complex protein NUP107 (A)
Cluster-10506.23833	K08486 syntaxin 1B/2/3 | (RefSeq) syntaxin-related protein KNOLLE (A)
Cluster-10506.23839	K05389 potassium channel subfamily K, other eukaryote | (RefSeq) two pore potassium channel c-like (A)
Cluster-10506.23845	K08869 aarF domain-containing kinase | (RefSeq) uncharacterized protein slr1919 (A)
Cluster-10506.23847	K17604 zinc finger SWIM domain-containing protein 3 | (RefSeq) uncharacterized protein LOC109831077 (A)
Cluster-10506.23852	K17604 zinc finger SWIM domain-containing protein 3 | (RefSeq) uncharacterized protein LOC110797247 (A)
Cluster-10506.23854	K03969 phage shock protein A | (RefSeq) probable membrane-associated 30 kDa protein, chloroplastic (A)
Cluster-10506.23856	K17604 zinc finger SWIM domain-containing protein 3 | (RefSeq) uncharacterized protein LOC109831077 (A)
Cluster-10506.23860	K10357 myosin V | (RefSeq) myosin-15 (A)
Cluster-10506.23862	K20195 vacuolar fusion protein MON1 | (RefSeq) protein SAND (A)
Cluster-10506.23866	K15507 21S rRNA (GM2251-2'-O)-methyltransferase [EC:2.1.1.-] | (RefSeq) uncharacterized tRNA/rRNA methyltransferase slr0955 (A)
Cluster-10506.23874	K05282 gibberellin 20-oxidase [EC:1.14.11.12] | (RefSeq) gibberellin 20 oxidase 1-D (A)
Cluster-10506.23875	K11789 HIV-1 Vpr-binding protein | (RefSeq) DDB1- and CUL4-associated factor homolog 1-like (A)
Cluster-10506.23878	K12191 charged multivesicular body protein 2A | (RefSeq) vacuolar protein sorting-associated protein 2 homolog 2-like (A)
Cluster-10506.23880	K03953 NADH dehydrogenase (ubiquinone) 1 alpha subcomplex subunit 9 | (RefSeq) NADH dehydrogenase [ubiquinone] 1 alpha subcomplex subunit 9, mitochondrial-like (A)
Cluster-10506.23886	K05863 solute carrier family 25 (mitochondrial adenine nucleotide translocator), member 4/5/6/31 | (RefSeq) ADP,ATP carrier protein 1, mitochondrial (A)
Cluster-10506.2389	K03320 ammonium transporter, Amt family | (RefSeq) ammonium transporter MEP3-like (A)
Cluster-10506.23894	K14488 SAUR family protein | (RefSeq) auxin-responsive protein SAUR21-like (A)
Cluster-10506.23897	K12821 pre-mRNA-processing factor 40 | (RefSeq) pre-mRNA-processing protein 40A (A)
Cluster-10506.23901	K12447 UDP-sugar pyrophosphorylase [EC:2.7.7.64] | (RefSeq) uncharacterized protein LOC104808371 (A)
Cluster-10506.23913	K13117 ATP-dependent RNA helicase DDX35 [EC:3.6.4.13] | (RefSeq) probable pre-mRNA-splicing factor ATP-dependent RNA helicase DEAH9 (A)
Cluster-10506.23914	K15015 solute carrier family 32 (vesicular inhibitory amino acid transporter) | (RefSeq) vacuolar amino acid transporter 1-like (A)
Cluster-10506.23919	K00784 ribonuclease Z [EC:3.1.26.11] | (RefSeq) tRNase Z TRZ1 isoform X1 (A)
Cluster-10506.23921	K01303 acylaminoacyl-peptidase [EC:3.4.19.1] | (RefSeq) uncharacterized LOC101311565 (A)
Cluster-10506.23926	K11434 type I protein arginine methyltransferase [EC:2.1.1.319] | (RefSeq) protein arginine N-methyltransferase PRMT10 (A)
Cluster-10506.23930	K18757 la-related protein 1 | (RefSeq) la-related protein 1A-like (A)
Cluster-10506.23935	K10590 E3 ubiquitin-protein ligase TRIP12 [EC:2.3.2.26] | (RefSeq) E3 ubiquitin-protein ligase UPL3-like (A)
Cluster-10506.23936	K05909 laccase [EC:1.10.3.2] | (RefSeq) laccase-15-like (A)
Cluster-10506.23949	K00016 L-lactate dehydrogenase [EC:1.1.1.27] | (RefSeq) L-lactate dehydrogenase-like (A)
Cluster-10506.23950	K00615 transketolase [EC:2.2.1.1] | (RefSeq) transketolase, chloroplastic-like (A)
Cluster-10506.23951	K00816 kynurenine---oxoglutarate transaminase / cysteine-S-conjugate beta-lyase / glutamine---phenylpyruvate transaminase [EC:2.6.1.7 4.4.1.13 2.6.1.64] | (RefSeq) kynurenine aminotransferase (A)
Cluster-10506.23954	K04043 molecular chaperone DnaK | (RefSeq) heat shock 70 kDa protein-like (A)
Cluster-10506.23957	K03921 acyl-[acyl-carrier-protein] desaturase [EC:1.14.19.2 1.14.19.11 1.14.19.26] | (RefSeq) stearoyl-[acyl-carrier-protein] 9-desaturase, chloroplastic-like (A)
Cluster-10506.23965	K14486 auxin response factor | (RefSeq) auxin response factor 3-like (A)
Cluster-10506.23973	K13116 ATP-dependent RNA helicase DDX41 [EC:3.6.4.13] | (RefSeq) uncharacterized protein LOC110093888 isoform X1 (A)
Cluster-10506.23976	K03006 DNA-directed RNA polymerase II subunit RPB1 [EC:2.7.7.6] | (RefSeq) LOW QUALITY PROTEIN: DNA-directed RNA polymerase II subunit 1-like (A)
Cluster-10506.23978	K06883 uncharacterized protein | (RefSeq) LOW QUALITY PROTEIN: uncharacterized protein LOC104799061 (A)
Cluster-10506.23981	K01689 enolase [EC:4.2.1.11] | (RefSeq) LOC109749007; enolase-like isoform X1 (A)
Cluster-10506.23983	K10260 F-box and WD-40 domain protein 7 | (RefSeq) WD40/YVTN repeat-like-containing domain (A)
Cluster-10506.23984	K00222 Delta14-sterol reductase [EC:1.3.1.70] | (RefSeq) delta(14)-sterol reductase (A)
Cluster-10506.23988	K02210 DNA replication licensing factor MCM7 [EC:3.6.4.12] | (RefSeq) DNA replication licensing factor MCM7 (A)
Cluster-10506.23989	K02704 photosystem II CP47 chlorophyll apoprotein | (RefSeq) uncharacterized protein LOC110789024 (A)
Cluster-10506.24	K15277 solute carrier family 35 (adenosine 3'-phospho 5'-phosphosulfate transporter), member B3 | (RefSeq) UDP-galactose/UDP-glucose transporter 4-like isoform X1 (A)
Cluster-10506.24003	K20131 Rab5 GDP/GTP exchange factor | (RefSeq) hypothetical protein (A)
Cluster-10506.24004	K04506 E3 ubiquitin-protein ligase SIAH1 [EC:2.3.2.27] | (RefSeq) E3 ubiquitin-protein ligase SINAT2-like (A)
Cluster-10506.24006	K05909 laccase [EC:1.10.3.2] | (RefSeq) laccase-17-like (A)
Cluster-10506.24009	K22382 WD repeat-containing protein 26 | (RefSeq) WD repeat-containing protein 26-like isoform X1 (A)
Cluster-10506.102772	K03686 molecular chaperone DnaJ | (RefSeq) chaperone protein DnaJ (A)
Cluster-10506.102778	K13148 integrator complex subunit 11 [EC:3.1.27.-] | (RefSeq) uncharacterized LOC105053331 (A)
Cluster-10506.102792	K18999 RNA polymerase II C-terminal domain phosphatase-like 3/4 [EC:3.1.3.16] | (RefSeq) RNA polymerase II C-terminal domain phosphatase-like 4 (A)
Cluster-10506.102799	K02365 separase [EC:3.4.22.49] | (RefSeq) separase-like (A)
Cluster-10506.102803	K02365 separase [EC:3.4.22.49] | (RefSeq) separase (A)
Cluster-10506.102808	K07466 replication factor A1 | (RefSeq) replication protein A 70 kDa DNA-binding subunit A-like (A)
Cluster-10506.102812	K08867 WNK lysine deficient protein kinase [EC:2.7.11.1] | (RefSeq) serine/threonine-protein kinase WNK8 (A)
Cluster-10506.102813	K01433 formyltetrahydrofolate deformylase [EC:3.5.1.10] | (RefSeq) formyltetrahydrofolate deformylase 1, mitochondrial isoform X2 (A)
Cluster-10506.102818	K17345 tetraspanin-5 | (RefSeq) tetraspanin-19-like (A)
Cluster-10506.102830	K11126 telomerase reverse transcriptase [EC:2.7.7.49] | (RefSeq) telomerase reverse transcriptase (A)
Cluster-10506.102832	K20884 riboflavin kinase / FMN hydrolase [EC:2.7.1.26 3.1.3.102] | (RefSeq) bifunctional riboflavin kinase/FMN phosphatase (A)
Cluster-10506.102836	K12447 UDP-sugar pyrophosphorylase [EC:2.7.7.64] | (RefSeq) uncharacterized protein LOC109127935 (A)
Cluster-10506.102838	K15280 solute carrier family 35, member C2 | (RefSeq) probable sugar phosphate/phosphate translocator At1g06470 (A)
Cluster-10506.102842	K14300 nuclear pore complex protein Nup133 | (RefSeq) nuclear pore complex protein NUP133 (A)
Cluster-10506.102849	K21594 translation factor GUF1, mitochondrial [EC:3.6.5.-] | (RefSeq) translation factor GUF1 homolog, chloroplastic isoform X1 (A)
Cluster-10506.102851	K14835 25S rRNA (cytosine2870-C5)-methyltransferase [EC:2.1.1.310] | (RefSeq) probable 28S rRNA (cytosine(4447)-C(5))-methyltransferase (A)
Cluster-10506.102857	K06640 serine/threonine-protein kinase ATR [EC:2.7.11.1] | (RefSeq) serine/threonine-protein kinase ATR (A)
Cluster-10506.102858	K06640 serine/threonine-protein kinase ATR [EC:2.7.11.1] | (RefSeq) serine/threonine-protein kinase ATR (A)
Cluster-10506.102860	K14376 poly(A) polymerase [EC:2.7.7.19] | (RefSeq) poly(A) polymerase (A)
Cluster-10506.102863	K03515 DNA repair protein REV1 [EC:2.7.7.-] | (RefSeq) uncharacterized protein LOC107894697 (A)
Cluster-10506.102867	K19525 vacuolar protein sorting-associated protein 13A/C | (RefSeq) uncharacterized protein LOC110098611 (A)
Cluster-10506.102869	K11366 ubiquitin carboxyl-terminal hydrolase 22/27/51 [EC:3.4.19.12] | (RefSeq) ubiquitin carboxyl-terminal hydrolase 22-like (A)
Cluster-10506.102882	K23541 Ca2+/H+ antiporter, TMEM165/GDT1 family | (RefSeq) pentatricopeptide repeat-containing protein At4g21065-like (A)
Cluster-10506.102883	K18810 cyclin D1/2/4, plant | (RefSeq) cyclin-D4-1-like (A)
Cluster-10506.102884	K14486 auxin response factor | (RefSeq) auxin response factor 3 (A)
Cluster-10506.102885	K14486 auxin response factor | (RefSeq) auxin response factor 5-like (A)
Cluster-10506.102886	K14486 auxin response factor | (RefSeq) auxin response factor 3 (A)
Cluster-10506.102891	K13422 transcription factor MYC2 | (RefSeq) transcription factor MYC2-like (A)
Cluster-10506.102894	K01312 trypsin [EC:3.4.21.4] | (RefSeq) hypothetical protein (A)
Cluster-10506.1029	K09422 transcription factor MYB, plant | (RefSeq) transcription factor GAMYB-like (A)
Cluster-10506.102918	K13457 disease resistance protein RPM1 | (RefSeq) probable disease resistance protein RF9 (A)
Cluster-10506.102922	K12614 ATP-dependent RNA helicase DDX6/DHH1 [EC:3.6.4.13] | (RefSeq) DEAD-box ATP-dependent RNA helicase 8-like (A)
Cluster-10506.102927	K13420 LRR receptor-like serine/threonine-protein kinase FLS2 [EC:2.7.11.1] | (RefSeq) LRR receptor-like serine/threonine-protein kinase EFR (A)
Cluster-10506.102940	K06272 integrin-linked kinase [EC:2.7.11.1] | (RefSeq) integrin-linked protein kinase 1-like (A)
Cluster-10506.102941	K01177 beta-amylase [EC:3.2.1.2] | (RefSeq) beta-amylase-like (A)
Cluster-10506.102950	K20416 palmitoyl-[glycerolipid] 7-desaturase [EC:1.14.19.42] | (RefSeq) fatty-acid desaturase (A)
Cluster-10506.102951	K20416 palmitoyl-[glycerolipid] 7-desaturase [EC:1.14.19.42] | (RefSeq) palmitoyl-monogalactosyldiacylglycerol delta-7 desaturase, chloroplastic-like (A)
Cluster-10506.102959	K01184 polygalacturonase [EC:3.2.1.15] | (RefSeq) probable polygalacturonase At3g15720 (A)
Cluster-10506.102960	K09422 transcription factor MYB, plant | (RefSeq) transcription factor MYB27-like (A)
Cluster-10506.102969	K10706 senataxin [EC:3.6.4.-] | (RefSeq) regulator of nonsense transcripts 1 (A)
Cluster-10506.10297	K03006 DNA-directed RNA polymerase II subunit RPB1 [EC:2.7.7.6] | (RefSeq) LOW QUALITY PROTEIN: DNA-directed RNA polymerase II subunit 1-like (A)
Cluster-10506.102970	K10706 senataxin [EC:3.6.4.-] | (RefSeq) uncharacterized LOC100262126 (A)
Cluster-10506.102971	K10706 senataxin [EC:3.6.4.-] | (RefSeq) uncharacterized LOC100855072 (A)
Cluster-10506.102974	K00660 chalcone synthase [EC:2.3.1.74] | (RefSeq) chalcone synthase G-like (A)
Cluster-10506.102989	K23260 scopoletin glucosyltransferase [EC:2.4.1.128] | (RefSeq) scopoletin glucosyltransferase-like (A)
Cluster-10506.102991	K13413 mitogen-activated protein kinase kinase 4/5 [EC:2.7.12.2] | (RefSeq) mitogen-activated protein kinase kinase 5-like (A)
Cluster-10506.102992	K13413 mitogen-activated protein kinase kinase 4/5 [EC:2.7.12.2] | (RefSeq) mitogen-activated protein kinase kinase 5-like (A)
Cluster-10506.102996	K02995 small subunit ribosomal protein S8e | (RefSeq) 40S ribosomal protein S8 (A)
Cluster-10506.103004	K02325 DNA polymerase epsilon subunit 2 [EC:2.7.7.7] | (RefSeq) DNA polymerase epsilon subunit B (A)
Cluster-10506.103006	K03686 molecular chaperone DnaJ | (RefSeq) uncharacterized protein LOC107900121 (A)
Cluster-10506.103007	K05387 glutamate receptor, ionotropic, plant | (RefSeq) LOW QUALITY PROTEIN: glutamate receptor 2.9-like (A)
Cluster-10506.103008	K14301 nuclear pore complex protein Nup107 | (RefSeq) nuclear pore complex protein NUP107 (A)
Cluster-10506.10301	K02704 photosystem II CP47 chlorophyll apoprotein | (RefSeq) uncharacterized protein LOC110789024 (A)
Cluster-10506.103017	K00600 glycine hydroxymethyltransferase [EC:2.1.2.1] | (RefSeq) serine hydroxymethyltransferase 3, chloroplastic-like (A)
Cluster-10506.103019	K01303 acylaminoacyl-peptidase [EC:3.4.19.1] | (RefSeq) uncharacterized LOC101311565 (A)
Cluster-10506.10302	K10684 ubiquitin-like 1-activating enzyme E1 A [EC:6.2.1.45] | (RefSeq) uncharacterized LOC107818108 (A)
Cluster-10506.103020	K12349 neutral ceramidase [EC:3.5.1.23] | (RefSeq) neutral ceramidase-like (A)
Cluster-10506.103021	K01755 argininosuccinate lyase [EC:4.3.2.1] | (RefSeq) argininosuccinate lyase, chloroplastic (A)
Cluster-10506.103026	K13126 polyadenylate-binding protein | (RefSeq) polyadenylate-binding protein 2-like (A)
Cluster-10506.103027	K21483 salicylate 1-O-methyltransferase [EC:2.1.1.274] | (RefSeq) SAM-dependent carboxyl methyltransferase (A)
Cluster-10506.10303	K02516 type II protein arginine methyltransferase [EC:2.1.1.320] | (RefSeq) protein arginine N-methyltransferase 1.5-like (A)
Cluster-10506.103034	K14484 auxin-responsive protein IAA | (RefSeq) auxin-responsive protein IAA16-like (A)
Cluster-10506.103039	K01537 Ca2+-transporting ATPase [EC:3.6.3.8] | (RefSeq) calcium-transporting ATPase 1, endoplasmic reticulum-type-like (A)
Cluster-10506.10304	K02516 type II protein arginine methyltransferase [EC:2.1.1.320] | (RefSeq) protein arginine N-methyltransferase 1.5-like (A)
Cluster-10506.103048	K00799 glutathione S-transferase [EC:2.5.1.18] | (RefSeq) glutathione S-transferase U25-like (A)
Cluster-10506.10305	K07195 exocyst complex component 7 | (RefSeq) exocyst complex component EXO70A1-like (A)
Cluster-10506.103052	K01177 beta-amylase [EC:3.2.1.2] | (RefSeq) beta-amylase 1, chloroplastic-like (A)
Cluster-10506.10306	K02704 photosystem II CP47 chlorophyll apoprotein | (RefSeq) uncharacterized protein LOC110789024 (A)
Cluster-10506.103067	K14611 solute carrier family 23 (nucleobase transporter), member 1 | (RefSeq) nucleobase-ascorbate transporter 6 (A)
Cluster-10506.103068	K15505 DNA repair protein RAD5 [EC:3.6.4.-] | (RefSeq) hypothetical protein (A)
Cluster-10506.10307	K02516 type II protein arginine methyltransferase [EC:2.1.1.320] | (RefSeq) protein arginine N-methyltransferase 1.5-like (A)
Cluster-10506.103077	K17398 DNA (cytosine-5)-methyltransferase 3A [EC:2.1.1.37] | (RefSeq) uncharacterized LOC101211600 (A)
Cluster-10506.103079	K04122 ent-kaurene oxidase [EC:1.14.13.78] | (RefSeq) ent-kaurene oxidase, chloroplastic-like (A)
Cluster-10506.103082	K01426 amidase [EC:3.5.1.4] | (RefSeq) putative amidase C869.01 (A)
Cluster-10506.103084	K20538 mitogen-activated protein kinase 8 [EC:2.7.11.24] | (RefSeq) mitogen-activated protein kinase 8-like isoform X1 (A)
Cluster-10506.103089	K00924 kinase [EC:2.7.1.-] | (RefSeq) CDPK-related kinase 5-like (A)
Cluster-10506.10309	K08712 ATP-binding cassette, subfamily G (WHITE), member 2, SNQ2 | (RefSeq) ABC transporter, ATP-binding protein (A)
Cluster-10506.103090	K13217 pre-mRNA-processing factor 39 | (RefSeq) uncharacterized protein LOC114183870 isoform X1 (A)
Cluster-10506.103091	K13217 pre-mRNA-processing factor 39 | (RefSeq) uncharacterized protein LOC114183870 isoform X1 (A)
Cluster-10506.103092	K13430 serine/threonine-protein kinase PBS1 [EC:2.7.11.1] | (RefSeq) serine/threonine-protein kinase PBS1 isoform X1 (A)
Cluster-10506.103093	K13430 serine/threonine-protein kinase PBS1 [EC:2.7.11.1] | (RefSeq) serine/threonine-protein kinase PBS1 (A)
Cluster-10506.103094	K15255 ATP-dependent DNA helicase PIF1 [EC:3.6.4.12] | (RefSeq) ATP-dependent DNA helicase PIF1-like (A)
Cluster-10506.103097	K12524 bifunctional aspartokinase / homoserine dehydrogenase 1 [EC:2.7.2.4 1.1.1.3] | (RefSeq) bifunctional aspartokinase/homoserine dehydrogenase 2, chloroplastic-like (A)
Cluster-10506.103099	K12524 bifunctional aspartokinase / homoserine dehydrogenase 1 [EC:2.7.2.4 1.1.1.3] | (RefSeq) bifunctional aspartokinase/homoserine dehydrogenase 2, chloroplastic-like (A)
Cluster-10506.10310	K08712 ATP-binding cassette, subfamily G (WHITE), member 2, SNQ2 | (RefSeq) ABC transporter, ATP-binding protein (A)
Cluster-10506.103103	K20855 beta-1,3-galactosyltransferase 1/2/3/4/5/7/8 [EC:2.4.1.-] | (RefSeq) beta-1,3-galactosyltransferase 7-like isoform X1 (A)
Cluster-10506.103106	K08301 ribonuclease G [EC:3.1.26.-] | (RefSeq) uncharacterized protein LOC8267648 (A)
Cluster-10506.103110	K12355 coniferyl-aldehyde dehydrogenase [EC:1.2.1.68] | (RefSeq) aldehyde dehydrogenase family 2 member C4-like (A)
Cluster-10506.24015	K07942 ADP-ribosylation factor-like protein 1 | (RefSeq) ADP-ribosylation factor 3 (A)
Cluster-10506.2402	K00430 peroxidase [EC:1.11.1.7] | (RefSeq) probable peroxidase 61 (A)
Cluster-10506.24020	K03231 elongation factor 1-alpha | (RefSeq) elongation factor 1-alpha-like (A)
Cluster-10506.24021	K03231 elongation factor 1-alpha | (RefSeq) elongation factor 1-alpha (A)
Cluster-10506.24022	K03231 elongation factor 1-alpha | (RefSeq) elongation factor 1-alpha (A)
Cluster-10506.24023	K14514 ethylene-insensitive protein 3 | (RefSeq) ETHYLENE INSENSITIVE 3-like 1 protein (A)
Cluster-10506.24024	K03768 peptidyl-prolyl cis-trans isomerase B (cyclophilin B) [EC:5.2.1.8] | (RefSeq) peptidyl-prolyl cis-trans isomerase CYP26-2, chloroplastic (A)
Cluster-10506.24027	K10727 chromatin licensing and DNA replication factor 1 | (RefSeq) CDT1-like protein a, chloroplastic (A)
Cluster-10506.24043	K03168 DNA topoisomerase I [EC:5.6.2.1] | (RefSeq) DNA topoisomerase 1-like (A)
Cluster-10506.24048	K01824 cholestenol Delta-isomerase [EC:5.3.3.5] | (RefSeq) probable 3-beta-hydroxysteroid-Delta(8),Delta(7)-isomerase (A)
Cluster-10506.24053	K17506 protein phosphatase 1L [EC:3.1.3.16] | (RefSeq) probable protein phosphatase 2C 77 (A)
Cluster-10506.24054	K17506 protein phosphatase 1L [EC:3.1.3.16] | (RefSeq) probable protein phosphatase 2C 74 (A)
Cluster-10506.24055	K00700 1,4-alpha-glucan branching enzyme [EC:2.4.1.18] | (RefSeq) 1,4-alpha-glucan-branching enzyme, chloroplastic/amyloplastic-like (A)
Cluster-10506.24058	K20843 hydroxyproline O-galactosyltransferase 2/3/4/5/6 [EC:2.4.1.-] | (RefSeq) hydroxyproline O-galactosyltransferase GALT6-like (A)
Cluster-10506.24073	K13217 pre-mRNA-processing factor 39 | (RefSeq) uncharacterized protein LOC114183870 isoform X1 (A)
Cluster-10506.24084	K11153 retinol dehydrogenase 12 [EC:1.1.1.300] | (RefSeq) retinol dehydrogenase 12-like (A)
Cluster-10506.24089	K08176 MFS transporter, PHS family, inorganic phosphate transporter | (RefSeq) probable inorganic phosphate transporter 1-8 (A)
Cluster-10506.24094	K15601 lysine-specific demethylase 3 [EC:1.14.11.-] | (RefSeq) lysine-specific demethylase JMJ25-like (A)
Cluster-10506.24095	K01147 exoribonuclease II [EC:3.1.13.1] | (RefSeq) uncharacterized protein LOC106774033 (A)
Cluster-10506.24096	K13511 monolysocardiolipin acyltransferase [EC:2.3.1.-] | (RefSeq) N-acylphosphatidylethanolamine synthase-like isoform X1 (A)
Cluster-10506.24109	K01923 phosphoribosylaminoimidazole-succinocarboxamide synthase [EC:6.3.2.6] | (RefSeq) phosphoribosylaminoimidazole-succinocarboxamide synthase, chloroplastic-like (A)
Cluster-10506.24112	K03094 S-phase kinase-associated protein 1 | (RefSeq) SKP1-like protein 1B (A)
Cluster-10506.24117	K11420 euchromatic histone-lysine N-methyltransferase [EC:2.1.1.43] | (RefSeq) histone-lysine N-methyltransferase family member SUVH9-like (A)
Cluster-10506.24118	K11420 euchromatic histone-lysine N-methyltransferase [EC:2.1.1.43] | (RefSeq) histone-lysine N-methyltransferase family member SUVH9-like (A)
Cluster-10506.24119	K01115 phospholipase D1/2 [EC:3.1.4.4] | (RefSeq) phospholipase D zeta 1-like (A)
Cluster-10506.24121	K17604 zinc finger SWIM domain-containing protein 3 | (RefSeq) uncharacterized protein LOC110701239 (A)
Cluster-10506.24122	K07300 Ca2+:H+ antiporter | (RefSeq) vacuolar cation/proton exchanger 1a-like (A)
Cluster-10506.24127	K14972 PAX-interacting protein 1 | (RefSeq) mediator of RNA polymerase II transcription subunit 15a-like (A)
Cluster-10506.24130	K12447 UDP-sugar pyrophosphorylase [EC:2.7.7.64] | (RefSeq) UDP-sugar pyrophosphorylase-like isoform X1 (A)
Cluster-10506.24132	K13217 pre-mRNA-processing factor 39 | (RefSeq) uncharacterized protein LOC114183870 isoform X1 (A)
Cluster-10506.24137	K12396 AP-3 complex subunit delta | (RefSeq) LOW QUALITY PROTEIN: uncharacterized protein LOC111400700 (A)
Cluster-10506.24138	K10355 actin, other eukaryote | (RefSeq) actin (A)
Cluster-10506.24139	K10355 actin, other eukaryote | (RefSeq) IDA5; actin (A)
Cluster-10506.24140	K19984 exocyst complex component 5 | (RefSeq) uncharacterized protein LOC113272286 (A)
Cluster-10506.24146	K00327 NADPH-ferrihemoprotein reductase [EC:1.6.2.4] | (RefSeq) NADPH--cytochrome P450 reductase 2-like (A)
Cluster-10506.24160	K22733 magnesium transporter | (RefSeq) probable magnesium transporter NIPA1 (A)
Cluster-10506.24164	K07020 uncharacterized protein | (RefSeq) KAT8 regulatory NSL complex subunit 3 (A)
Cluster-10506.24167	K01102 pyruvate dehydrogenase phosphatase [EC:3.1.3.43] | (RefSeq) probable protein phosphatase 2C 60 (A)
Cluster-10506.24172	K19613 leucine-rich repeat protein SHOC2 | (RefSeq) putative disease resistance protein RGA1 (A)
Cluster-10506.24175	K10398 kinesin family member 11 | (RefSeq) kinesin-like protein KIN-5D (A)
Cluster-10506.24178	K03452 magnesium/proton exchanger | (RefSeq) uncharacterized LOC18613571 (A)
Cluster-10506.24189	K18328 lariat debranching enzyme [EC:3.1.-.-] | (RefSeq) lariat debranching enzyme isoform X1 (A)
Cluster-10506.24191	K18328 lariat debranching enzyme [EC:3.1.-.-] | (RefSeq) lariat debranching enzyme isoform X1 (A)
Cluster-10506.24195	K17604 zinc finger SWIM domain-containing protein 3 | (RefSeq) uncharacterized protein LOC111409841 (A)
Cluster-10506.24196	K04125 gibberellin 2-oxidase [EC:1.14.11.13] | (RefSeq) gibberellin 2-beta-dioxygenase 7 (A)
Cluster-10506.24197	K19525 vacuolar protein sorting-associated protein 13A/C | (RefSeq) uncharacterized protein LOC110098611 (A)
Cluster-10506.24198	K15255 ATP-dependent DNA helicase PIF1 [EC:3.6.4.12] | (RefSeq) PIF1-like helicase (A)
Cluster-10506.24199	K13206 coiled-coil domain-containing protein 55 | (RefSeq) uncharacterized protein LOC110818540 (A)
Cluster-10506.24205	K13422 transcription factor MYC2 | (RefSeq) uncharacterized protein LOC112027257 (A)
Cluster-10506.24206	K13422 transcription factor MYC2 | (RefSeq) uncharacterized protein LOC112027257 (A)
Cluster-10506.24209	K19347 SUN domain-containing protein 1/2 | (RefSeq) LOW QUALITY PROTEIN: uncharacterized protein LOC106340299 (A)
Cluster-10506.24211	K03626 nascent polypeptide-associated complex subunit alpha | (RefSeq) nascent polypeptide-associated complex subunit alpha-like protein 3 (A)
Cluster-10506.24238	K13457 disease resistance protein RPM1 | (RefSeq) disease resistance protein RPM1-like (A)
Cluster-10506.24239	K00924 kinase [EC:2.7.1.-] | (RefSeq) probable serine/threonine-protein kinase PBL19 (A)
Cluster-10506.24241	K14833 nucleolar complex protein 2 | (RefSeq) nucleolar complex protein 2 homolog (A)
Cluster-10506.24242	K18195 rhamnogalacturonan endolyase [EC:4.2.2.23] | (RefSeq) uncharacterized protein LOC107950013 (A)
Cluster-10506.24243	K13217 pre-mRNA-processing factor 39 | (RefSeq) uncharacterized protein LOC114183870 isoform X1 (A)
Cluster-10506.24244	K07305 peptide-methionine (R)-S-oxide reductase [EC:1.8.4.12] | (RefSeq) uncharacterized mitochondrial protein AtMg00810-like (A)
Cluster-10506.24245	K18195 rhamnogalacturonan endolyase [EC:4.2.2.23] | (RefSeq) uncharacterized protein LOC107950013 (A)
Cluster-10506.24255	K05539 tRNA-dihydrouridine synthase A [EC:1.-.-.-] | (RefSeq) tRNA-dihydrouridine(20/20a) synthase (A)
Cluster-10506.24256	K01899 succinyl-CoA synthetase alpha subunit [EC:6.2.1.4 6.2.1.5] | (RefSeq) succinate--CoA ligase [ADP-forming] subunit alpha, mitochondrial-like (A)
Cluster-10506.24257	K03006 DNA-directed RNA polymerase II subunit RPB1 [EC:2.7.7.6] | (RefSeq) LOW QUALITY PROTEIN: DNA-directed RNA polymerase II subunit 1-like (A)
Cluster-10506.24258	K12447 UDP-sugar pyrophosphorylase [EC:2.7.7.64] | (RefSeq) uncharacterized protein LOC106336398 (A)
Cluster-10506.24263	K01176 alpha-amylase [EC:3.2.1.1] | (RefSeq) probable alpha-amylase 2 (A)
Cluster-10506.24265	K23538 ELMO domain-containing protein | (RefSeq) ELMO domain-containing protein A (A)
Cluster-10506.24267	K03164 DNA topoisomerase II [EC:5.99.1.3] | (RefSeq) DNA topoisomerase 2-like (A)
Cluster-10506.2427	K01922 phosphopantothenate---cysteine ligase (ATP) [EC:6.3.2.51] | (RefSeq) phosphopantothenate--cysteine ligase 2 (A)
Cluster-10506.24272	K00924 kinase [EC:2.7.1.-] | (RefSeq) hypothetical protein (A)
Cluster-10506.24273	K00924 kinase [EC:2.7.1.-] | (RefSeq) receptor-like protein kinase HSL1 (A)
Cluster-10506.24274	K11816 indole-3-pyruvate monooxygenase [EC:1.14.13.168] | (RefSeq) probable indole-3-pyruvate monooxygenase YUCCA11 (A)
Cluster-10506.24277	K00021 hydroxymethylglutaryl-CoA reductase (NADPH) [EC:1.1.1.34] | (RefSeq) LOW QUALITY PROTEIN: 3-hydroxy-3-methylglutaryl-coenzyme A reductase 3-like (A)
Cluster-10506.2428	K04122 ent-kaurene oxidase [EC:1.14.13.78] | (RefSeq) ent-kaurene oxidase, chloroplastic-like (A)
Cluster-10506.24281	K02987 small subunit ribosomal protein S4e | (RefSeq) 40S ribosomal protein S4-1-like (A)
Cluster-10506.24283	K14558 periodic tryptophan protein 2 | (RefSeq) protein TOPLESS isoform X1 (A)
Cluster-10506.24289	K06889 uncharacterized protein | (RefSeq) uncharacterized protein LOC110036823 isoform X1 (A)
Cluster-10506.2429	K09458 3-oxoacyl-[acyl-carrier-protein] synthase II [EC:2.3.1.179] | (RefSeq) 3-oxoacyl-[acyl-carrier-protein] synthase II, chloroplastic-like isoform X1 (A)
Cluster-10506.24293	K06889 uncharacterized protein | (RefSeq) putative uncharacterized protein YDL057W (A)
Cluster-10506.24295	K06889 uncharacterized protein | (RefSeq) putative uncharacterized protein YDL057W (A)
Cluster-10506.24296	K06889 uncharacterized protein | (RefSeq) putative uncharacterized protein YDL057W (A)
Cluster-10506.24297	K01230 mannosyl-oligosaccharide alpha-1,2-mannosidase [EC:3.2.1.113] | (RefSeq) mannosyl-oligosaccharide 1,2-alpha-mannosidase MNS1 (A)
Cluster-10506.24298	K10606 E3 ubiquitin-protein ligase FANCL [EC:2.3.2.27] | (RefSeq) E3 ubiquitin-protein ligase FANCL (A)
Cluster-10506.2430	K05666 ATP-binding cassette, subfamily C (CFTR/MRP), member 2 | (RefSeq) ABC transporter C family member 10-like (A)
Cluster-10506.24316	K13098 RNA-binding protein FUS | (RefSeq) transcription initiation factor TFIID subunit 15b-like (A)
Cluster-10506.24323	K18757 la-related protein 1 | (RefSeq) la-related protein 1A-like (A)
Cluster-10506.24335	K07937 ADP-ribosylation factor 1 | (RefSeq) ADP-ribosylation factor 1-like (A)
Cluster-10506.24336	K07305 peptide-methionine (R)-S-oxide reductase [EC:1.8.4.12] | (RefSeq) uncharacterized mitochondrial protein AtMg00810-like (A)
Cluster-10506.24337	K13217 pre-mRNA-processing factor 39 | (RefSeq) uncharacterized protein LOC114183870 isoform X1 (A)
Cluster-10506.24338	K13217 pre-mRNA-processing factor 39 | (RefSeq) uncharacterized protein LOC114183870 isoform X1 (A)
Cluster-10506.24339	K13217 pre-mRNA-processing factor 39 | (RefSeq) uncharacterized protein LOC114183870 isoform X1 (A)
Cluster-10506.24340	K13217 pre-mRNA-processing factor 39 | (RefSeq) uncharacterized protein LOC114183870 isoform X1 (A)
Cluster-10506.24342	K13217 pre-mRNA-processing factor 39 | (RefSeq) uncharacterized protein LOC114183870 isoform X1 (A)
Cluster-10506.24343	K12447 UDP-sugar pyrophosphorylase [EC:2.7.7.64] | (RefSeq) uncharacterized protein LOC104808371 (A)
Cluster-10506.24346	K02552 menaquinone-specific isochorismate synthase [EC:5.4.4.2] | (RefSeq) isochorismate synthase 2, chloroplastic (A)
Cluster-10506.24347	K02552 menaquinone-specific isochorismate synthase [EC:5.4.4.2] | (RefSeq) isochorismate synthase, chloroplastic-like isoform X1 (A)
Cluster-10506.24358	K01247 DNA-3-methyladenine glycosylase II [EC:3.2.2.21] | (RefSeq) uncharacterized protein LOC103988753 (A)
Cluster-10506.2436	K21437 ankyrin repeat domain-containing protein 13 | (RefSeq) ankyrin repeat domain-containing protein 13C (A)
Cluster-10506.24363	K22733 magnesium transporter | (RefSeq) probable magnesium transporter NIPA4 (A)
Cluster-10506.24364	K04485 DNA repair protein RadA/Sms | (RefSeq) uncharacterized protein LOC7475108 (A)
Cluster-10506.24365	K20818 KxDL motif-containing protein 1 | (RefSeq) kxDL motif-containing protein 1 (A)
Cluster-10506.24366	K17911 beta-carotene isomerase [EC:5.2.1.14] | (RefSeq) beta-carotene isomerase D27, chloroplastic-like (A)
Cluster-10506.24369	K23336 armadillo repeat-containing protein 8 | (RefSeq) hypothetical protein (A)
Cluster-10506.24370	K09755 ferulate-5-hydroxylase [EC:1.14.-.-] | (RefSeq) cytochrome P450 84A1 (A)
Cluster-10506.24371	K11644 paired amphipathic helix protein Sin3a | (RefSeq) paired amphipathic helix protein Sin3-like 4 isoform X1 (A)
Cluster-10506.24383	K01610 phosphoenolpyruvate carboxykinase (ATP) [EC:4.1.1.49] | (RefSeq) phosphoenolpyruvate carboxykinase [ATP]-like (A)
Cluster-10506.24384	K15688 E3 ubiquitin-protein ligase MUL1 [EC:2.3.2.27] | (RefSeq) E3 ubiquitin-protein ligase SP1-like isoform X1 (A)
Cluster-10506.24386	K13947 auxin efflux carrier family | (RefSeq) auxin efflux carrier component 3a-like (A)
Cluster-10506.24388	K11251 histone H2A | (RefSeq) histone H2AX-like (A)
Cluster-10506.24392	K13422 transcription factor MYC2 | (RefSeq) uncharacterized protein LOC112027257 (A)
Cluster-10506.24393	K08770 ubiquitin C | (RefSeq) ubiquitin-40S ribosomal protein S27a-like (A)
Cluster-10506.24406	K14175 (3S,6E)-nerolidol synthase [EC:4.2.3.48] | (RefSeq) (3S,6E)-nerolidol synthase 1-like (A)
Cluster-10506.2441	K21995 unsaturated fatty acid epoxidase [EC:1.14.-.-] | (RefSeq) cytochrome P450 77A4-like (A)
Cluster-10506.24415	K23288 syndetin | (RefSeq) uncharacterized LOC105761952 (A)
Cluster-10506.24426	K13699 abhydrolase domain-containing protein 5 [EC:2.3.1.51] | (RefSeq) LOC109761221; probable 1-acylglycerol-3-phosphate O-acyltransferase isoform X1 (A)
Cluster-10506.24431	K01051 pectinesterase [EC:3.1.1.11] | (RefSeq) probable pectinesterase 53 (A)
Cluster-10506.24434	K14771 U3 small nucleolar RNA-associated protein 19 | (RefSeq) nucleolar complex protein 4 homolog B (A)
Cluster-10506.24443	K13459 disease resistance protein RPS2 | (RefSeq) probable disease resistance protein At4g27220 (A)
Cluster-10506.24446	K01188 beta-glucosidase [EC:3.2.1.21] | (RefSeq) beta-glucosidase 20-like (A)
Cluster-10506.24449	K04567 lysyl-tRNA synthetase, class II [EC:6.1.1.6] | (RefSeq) lysine--tRNA ligase-like (A)
Cluster-10506.24457	K13100 pre-mRNA-splicing factor CWC22 | (RefSeq) pre-mRNA-splicing factor CWC22 homolog (A)
Cluster-10506.24458	K13100 pre-mRNA-splicing factor CWC22 | (RefSeq) hypothetical protein (A)
Cluster-10506.24459	K05310 ethanolaminephosphotransferase [EC:2.7.-.-] | (RefSeq) GPI ethanolamine phosphate transferase 2 (A)
Cluster-10506.24471	K01803 triosephosphate isomerase (TIM) [EC:5.3.1.1] | (RAP-DB) Os01g0147900, TPI, TRIOSEPHOSPHATE_ISOMERASE; Triosephosphate isomerase, cytosolic (EC 5.3.1.1) (TIM) (Triose- phosphate isomerase). (A)
Cluster-10506.24483	K03094 S-phase kinase-associated protein 1 | (RefSeq) SKP1-like protein 16 (A)
Cluster-10506.24493	K08869 aarF domain-containing kinase | (RefSeq) uncharacterized aarF domain-containing protein kinase 1-like (A)
Cluster-10506.24495	K05391 cyclic nucleotide gated channel, plant | (RefSeq) cyclic nucleotide-gated ion channel 1-like (A)
Cluster-10506.2450	K02985 small subunit ribosomal protein S3e | (RefSeq) 40S ribosomal protein S3-3-like (A)
Cluster-10506.24506	K01961 acetyl-CoA carboxylase, biotin carboxylase subunit [EC:6.4.1.2 6.3.4.14] | (RefSeq) biotin carboxylase 1, chloroplastic (A)
Cluster-10506.24508	K17085 transmembrane 9 superfamily member 1 | (RefSeq) transmembrane 9 superfamily member 2-like (A)
Cluster-10506.2452	K01728 pectate lyase [EC:4.2.2.2] | (RefSeq) pectate lyase-like (A)
Cluster-10506.24522	K21844 protein FAM126 | (RefSeq) uncharacterized protein LOC109823350 (A)
Cluster-10506.24529	K02634 apocytochrome f | (RefSeq) cytochrome f-like (A)
Cluster-10506.2453	K01728 pectate lyase [EC:4.2.2.2] | (RefSeq) pectate lyase-like (A)
Cluster-10506.24534	K13457 disease resistance protein RPM1 | (RefSeq) disease resistance protein RPM1-like (A)
Cluster-10506.24535	K07393 glutathionyl-hydroquinone reductase [EC:1.8.5.7] | (RefSeq) uncharacterized protein LOC110775499 (A)
Cluster-10506.24536	K14175 (3S,6E)-nerolidol synthase [EC:4.2.3.48] | (RefSeq) (3S,6E)-nerolidol synthase 1-like (A)
Cluster-10506.24537	K12355 coniferyl-aldehyde dehydrogenase [EC:1.2.1.68] | (RefSeq) aldehyde dehydrogenase family 2 member C4-like (A)
Cluster-10506.24542	K01528 dynamin GTPase [EC:3.6.5.5] | (RefSeq) dynamin-2A-like (A)
Cluster-10506.24543	K03243 translation initiation factor 5B | (RefSeq) eukaryotic translation initiation factor 5B-like (A)
Cluster-10506.24545	K05666 ATP-binding cassette, subfamily C (CFTR/MRP), member 2 | (RefSeq) ABC transporter C family member 10-like (A)
Cluster-10506.24546	K20223 importin-7 | (Kazusa) Lj1g3v3150000.1; - (A)
Cluster-10506.24547	K13420 LRR receptor-like serine/threonine-protein kinase FLS2 [EC:2.7.11.1] | (RefSeq) LRR receptor-like serine/threonine-protein kinase FLS2 (A)
Cluster-10506.24549	K01593 aromatic-L-amino-acid/L-tryptophan decarboxylase [EC:4.1.1.28 4.1.1.105] | (RefSeq) tyrosine/DOPA decarboxylase (A)
Cluster-10506.24550	K01785 aldose 1-epimerase [EC:5.1.3.3] | (RefSeq) aldose 1-epimerase-like (A)
Cluster-10506.24551	K14510 serine/threonine-protein kinase CTR1 [EC:2.7.11.1] | (RefSeq) serine/threonine-protein kinase EDR1-like isoform X1 (A)
Cluster-10506.24553	K13217 pre-mRNA-processing factor 39 | (RefSeq) uncharacterized protein LOC114183870 isoform X1 (A)
Cluster-10506.24554	K13217 pre-mRNA-processing factor 39 | (RefSeq) uncharacterized protein LOC114183870 isoform X1 (A)
Cluster-10506.24555	K13217 pre-mRNA-processing factor 39 | (RefSeq) uncharacterized protein LOC114183870 isoform X1 (A)
Cluster-10506.24556	K13217 pre-mRNA-processing factor 39 | (RefSeq) uncharacterized protein LOC114183870 isoform X1 (A)
Cluster-10506.24559	K15014 solute carrier family 29 (equilibrative nucleoside transporter), member 1/2/3 | (RefSeq) equilibrative nucleotide transporter 3 (A)
Cluster-10506.24578	K21842 protein EFR3 | (RefSeq) uncharacterized LOC103713119 (A)
Cluster-10506.24583	K10728 topoisomerase (DNA) II binding protein 1 | (RefSeq) BRCT domain-containing protein At4g02110 (A)
Cluster-10506.24585	K17710 pentatricopeptide repeat domain-containing protein 1 | (RefSeq) putative pentatricopeptide repeat-containing protein At2g02150 (A)
Cluster-10506.24588	K22390 acid phosphatase type 7 | (RefSeq) probable inactive purple acid phosphatase 27 (A)
Cluster-10506.2459	K03549 KUP system potassium uptake protein | (RefSeq) hypothetical protein (A)
Cluster-10506.24590	K14963 COMPASS component SWD3 | (RefSeq) protein JINGUBANG-like (A)
Cluster-10506.24598	K22683 aspartyl protease family protein [EC:3.4.23.-] | (RefSeq) aspartic proteinase nepenthesin-1-like (A)
Cluster-10506.24602	K15255 ATP-dependent DNA helicase PIF1 [EC:3.6.4.12] | (RefSeq) PIF1-like helicase (A)
Cluster-10506.24603	K19525 vacuolar protein sorting-associated protein 13A/C | (RefSeq) uncharacterized protein LOC110098611 (A)
Cluster-10506.24604	K19525 vacuolar protein sorting-associated protein 13A/C | (RefSeq) uncharacterized protein LOC110098611 (A)
Cluster-10506.24606	K00600 glycine hydroxymethyltransferase [EC:2.1.2.1] | (RefSeq) serine hydroxymethyltransferase 2, mitochondrial (A)
Cluster-10506.24608	K14649 transcription initiation factor TFIID subunit 8 | (RefSeq) transcription initiation factor TFIID subunit 8-like (A)
Cluster-10506.24610	K02882 large subunit ribosomal protein L18Ae | (RefSeq) 60S ribosomal protein L18a-2-like (A)
Cluster-10506.24613	K03006 DNA-directed RNA polymerase II subunit RPB1 [EC:2.7.7.6] | (RefSeq) LOW QUALITY PROTEIN: DNA-directed RNA polymerase II subunit 1-like (A)
Cluster-10506.24614	K12447 UDP-sugar pyrophosphorylase [EC:2.7.7.64] | (RefSeq) UDP-sugar pyrophosphorylase-like isoform X1 (A)
Cluster-10506.24620	K12355 coniferyl-aldehyde dehydrogenase [EC:1.2.1.68] | (RefSeq) aldehyde dehydrogenase family 2 member C4-like (A)
Cluster-10506.24621	K14209 solute carrier family 36 (proton-coupled amino acid transporter) | (RefSeq) amino acid transporter ANTL1-like (A)
Cluster-10506.24622	K04420 mitogen-activated protein kinase kinase kinase 2 [EC:2.7.11.25] | (RefSeq) mitogen-activated protein kinase kinase kinase YODA-like (A)
Cluster-10506.2463	K10251 17beta-estradiol 17-dehydrogenase / very-long-chain 3-oxoacyl-CoA reductase [EC:1.1.1.62 1.1.1.330] | (RefSeq) uncharacterized protein LOC111404819 (A)
Cluster-10506.24630	K20923 mixed-linked glucan synthase [EC:2.4.1.-] | (RefSeq) probable mixed-linked glucan synthase 8 (A)
Cluster-10506.24636	K16196 eukaryotic translation initiation factor 2-alpha kinase 4 [EC:2.7.11.1] | (RefSeq) eIF-2-alpha kinase GCN2 (A)
Cluster-10506.24643	K21594 translation factor GUF1, mitochondrial [EC:3.6.5.-] | (RefSeq) translation factor GUF1 homolog, chloroplastic-like isoform X1 (A)
Cluster-10506.24646	K08193 MFS transporter, ACS family, solute carrier family 17 (sodium-dependent inorganic phosphate cotransporter), other | (RefSeq) probable anion transporter 6, chloroplastic (A)
Cluster-10506.24648	K01176 alpha-amylase [EC:3.2.1.1] | (RefSeq) lectin-domain containing receptor kinase VI.3-like (A)
Cluster-10506.2465	K12135 zinc finger protein CONSTANS | (RefSeq) zinc finger protein CONSTANS (A)
Cluster-10506.24651	K13422 transcription factor MYC2 | (RefSeq) uncharacterized protein LOC112027257 (A)
Cluster-10506.24655	K04122 ent-kaurene oxidase [EC:1.14.14.86] | (RefSeq) ent-kaurene oxidase, chloroplastic-like (A)
Cluster-10506.24656	K21398 natural resistance-associated macrophage protein 2 | (RefSeq) metal transporter Nramp6-like (A)
Cluster-10506.24663	K18588 coenzyme Q-binding protein COQ10 | (RefSeq) coenzyme Q-binding protein COQ10 homolog, mitochondrial (A)
Cluster-10506.24675	K11827 AP-2 complex subunit sigma-1 | (RefSeq) LOC109781172; AP-2 complex subunit sigma (A)
Cluster-10506.24677	K11650 SWI/SNF-related matrix-associated actin-dependent regulator of chromatin subfamily D | (RefSeq) SWI/SNF complex component SNF12 homolog (A)
Cluster-10506.24684	K10393 kinesin family member 2/24 | (RefSeq) kinesin-13A-like (A)
Cluster-10506.24686	K01303 acylaminoacyl-peptidase [EC:3.4.19.1] | (RefSeq) uncharacterized LOC101311565 (A)
Cluster-10506.24697	K03028 26S proteasome regulatory subunit N1 | (RefSeq) 26S proteasome non-ATPase regulatory subunit 2 homolog A-like (A)
Cluster-10506.24701	K13430 serine/threonine-protein kinase PBS1 [EC:2.7.11.1] | (RefSeq) serine/threonine-protein kinase PBS1 (A)
Cluster-10506.24702	K15198 transcription factor TFIIIB component B'' | (RefSeq) myb-like DNA-binding domain protein (A)
Cluster-10506.24705	K01087 trehalose 6-phosphate phosphatase [EC:3.1.3.12] | (RefSeq) probable trehalose-phosphate phosphatase D (A)
Cluster-10506.24709	K01164 ribonuclease P/MRP protein subunit POP1 [EC:3.1.26.5] | (RefSeq) ribonucleases P/MRP protein subunit POP1 (A)
Cluster-10506.2471	K23222 nuclease HARBI1 [EC:3.1.-.-] | (RefSeq) uncharacterized protein LOC111367135 isoform X1 (A)
Cluster-10506.24714	K14972 PAX-interacting protein 1 | (RefSeq) mediator of RNA polymerase II transcription subunit 15a-like (A)
Cluster-10506.24715	K12447 UDP-sugar pyrophosphorylase [EC:2.7.7.64] | (RefSeq) UDP-sugar pyrophosphorylase-like isoform X1 (A)
Cluster-10506.24732	K01426 amidase [EC:3.5.1.4] | (RefSeq) putative amidase C869.01 (A)
Cluster-10506.24733	K12617 DNA topoisomerase 2-associated protein PAT1 | (RefSeq) protein PAT1 homolog 1-like (A)
Cluster-10506.24737	K01426 amidase [EC:3.5.1.4] | (RefSeq) putative amidase C869.01 (A)
Cluster-10506.2475	K09287 RAV-like factor | (RefSeq) AP2/ERF and B3 domain-containing protein Os01g0141000-like (A)
Cluster-10506.24751	K03236 translation initiation factor 1A | (RefSeq) eukaryotic translation initiation factor 1A-like (A)
Cluster-10506.24755	K00036 glucose-6-phosphate 1-dehydrogenase [EC:1.1.1.49 1.1.1.363] | (RefSeq) glucose-6-phosphate 1-dehydrogenase, cytoplasmic isoform (A)
Cluster-10506.24756	K12856 pre-mRNA-processing factor 8 | (RefSeq) pre-mRNA-processing-splicing factor 8-like (A)
Cluster-10506.24766	K01512 acylphosphatase [EC:3.6.1.7] | (RefSeq) uncharacterized protein LOC103969596 (A)
Cluster-10506.24778	K02704 photosystem II CP47 chlorophyll apoprotein | (RefSeq) uncharacterized protein LOC110789024 (A)
Cluster-10506.24779	K07195 exocyst complex component 7 | (RefSeq) exocyst complex component EXO70A1-like (A)
Cluster-10506.2478	K12874 intron-binding protein aquarius | (RefSeq) LOW QUALITY PROTEIN: intron-binding protein aquarius-like (A)
Cluster-10506.24780	K13457 disease resistance protein RPM1 | (RefSeq) disease resistance protein RPM1-like (A)
Cluster-10506.24781	K13457 disease resistance protein RPM1 | (RefSeq) disease resistance protein RPM1-like (A)
Cluster-10506.24782	K02137 F-type H+-transporting ATPase subunit O | (RefSeq) ATP synthase subunit 5, mitochondrial-like (A)
Cluster-10506.24783	K14175 (3S,6E)-nerolidol synthase [EC:4.2.3.48] | (RefSeq) (3S,6E)-nerolidol synthase 1-like (A)
Cluster-10506.24784	K07195 exocyst complex component 7 | (RefSeq) exocyst complex component EXO70A1-like (A)
Cluster-10506.24786	K07517 Delta3-Delta2-enoyl-CoA isomerase [EC:5.3.3.8] | (RefSeq) enoyl-CoA delta isomerase 2, peroxisomal-like (A)
Cluster-10506.24787	K16287 ubiquitin-like-specific protease 1C/D [EC:3.4.22.68] | (RefSeq) ubiquitin-like-specific protease 1D (A)
Cluster-10506.2479	K03515 DNA repair protein REV1 [EC:2.7.7.-] | (RefSeq) uncharacterized protein LOC107894697 (A)
Cluster-10506.24791	K05909 laccase [EC:1.10.3.2] | (RefSeq) laccase-15-like (A)
Cluster-10506.24792	K21844 protein FAM126 | (RefSeq) uncharacterized protein LOC109823350 (A)
Cluster-10506.2480	K23288 syndetin | (RefSeq) uncharacterized LOC105761952 (A)
Cluster-10506.24808	K19995 secretory carrier-associated membrane protein | (RefSeq) secretory carrier-associated membrane protein 4 (A)
Cluster-10506.24816	K13459 disease resistance protein RPS2 | (RefSeq) probable disease resistance protein At4g27220 (A)
Cluster-10506.24817	K13459 disease resistance protein RPS2 | (RefSeq) probable disease resistance protein At4g27220 (A)
Cluster-10506.24820	K01923 phosphoribosylaminoimidazole-succinocarboxamide synthase [EC:6.3.2.6] | (RefSeq) phosphoribosylaminoimidazole-succinocarboxamide synthase, chloroplastic-like (A)
Cluster-10506.24821	K17964 leucine-rich PPR motif-containing protein, mitochondrial | (RefSeq) hypothetical protein (A)
Cluster-10506.24823	K05387 glutamate receptor, ionotropic, plant | (RefSeq) glutamate receptor 3.4 (A)
Cluster-10506.24825	K13420 LRR receptor-like serine/threonine-protein kinase FLS2 [EC:2.7.11.1] | (RefSeq) LRR receptor-like serine/threonine-protein kinase FLS2 (A)
Cluster-10506.24842	K03515 DNA repair protein REV1 [EC:2.7.7.-] | (RefSeq) uncharacterized protein LOC107894697 (A)
Cluster-10506.24844	K18059 sulfate transporter 4 | (RefSeq) probable sulfate transporter 4.2 isoform X1 (A)
Cluster-10506.24846	K15255 ATP-dependent DNA helicase PIF1 [EC:3.6.4.12] | (RefSeq) uncharacterized protein LOC104233212 (A)
Cluster-10506.24852	K01528 dynamin GTPase [EC:3.6.5.5] | (Kazusa) Lj0g3v0199559.2; - (A)
Cluster-10506.24853	K14570 RNA exonuclease 1 [EC:3.1.-.-] | (RefSeq) small RNA degrading nuclease 1 (A)
Cluster-10506.24855	K00914 phosphatidylinositol 3-kinase [EC:2.7.1.137] | (RefSeq) phosphatidylinositol 3-kinase, root isoform (A)
Cluster-10506.24858	K00789 S-adenosylmethionine synthetase [EC:2.5.1.6] | (RefSeq) S-adenosylmethionine synthase (A)
Cluster-10506.24864	K17579 protein phosphatase 1 regulatory subunit 42 | (RefSeq) hypothetical protein (A)
Cluster-10506.24868	K15121 solute carrier family 25, member 44 | (RefSeq) solute carrier family 25 member 44-like (A)
Cluster-10506.24876	K00844 hexokinase [EC:2.7.1.1] | (RefSeq) hexokinase-1 (A)
Cluster-10506.24879	K12882 nuclear cap-binding protein subunit 1 | (RefSeq) nuclear cap-binding protein subunit 1-like (A)
Cluster-10506.24883	K12598 ATP-dependent RNA helicase DOB1 [EC:3.6.4.13] | (RefSeq) DExH-box ATP-dependent RNA helicase DExH10-like (A)
Cluster-10506.24893	K07964 heparanase [EC:3.2.1.166] | (RefSeq) heparanase-like protein 3 (A)
Cluster-10506.24902	K01649 2-isopropylmalate synthase [EC:2.3.3.13] | (RefSeq) 2-isopropylmalate synthase A-like (A)
Cluster-10506.24906	K11593 eukaryotic translation initiation factor 2C | (RefSeq) protein argonaute 1A-like (A)
Cluster-10506.24919	K14488 SAUR family protein | (RefSeq) auxin-responsive protein SAUR36-like (A)
Cluster-10506.24923	K15199 general transcription factor 3C polypeptide 1 | (RefSeq) uncharacterized LOC103719131 (A)
Cluster-10506.24925	K03164 DNA topoisomerase II [EC:5.99.1.3] | (RefSeq) DNA topoisomerase 2-like (A)
Cluster-10506.24967	K00049 glyoxylate/hydroxypyruvate reductase [EC:1.1.1.79 1.1.1.81] | (RefSeq) glyoxylate reductase/hydroxypyruvate reductase (A)
Cluster-10506.24969	K11855 ubiquitin carboxyl-terminal hydrolase 36/42 [EC:3.4.19.12] | (RefSeq) ubiquitin carboxyl-terminal hydrolase 16-like (A)
Cluster-10506.2497	K23553 post-GPI attachment to proteins factor 3 | (RefSeq) post-GPI attachment to proteins factor 3 (A)
Cluster-10506.24972	K19043 E3 ubiquitin-protein ligase RHF [EC:2.3.2.27] | (RefSeq) E3 ubiquitin-protein ligase RHF2A (A)
Cluster-10506.24993	K13217 pre-mRNA-processing factor 39 | (RefSeq) uncharacterized protein LOC114183870 isoform X1 (A)
Cluster-10506.24994	K19613 leucine-rich repeat protein SHOC2 | (RefSeq) putative disease resistance RPP13-like protein 1 (A)
Cluster-10506.24995	K15078 structure-specific endonuclease subunit SLX1 [EC:3.6.1.-] | (RefSeq) putative disease resistance protein RGA3 (A)
Cluster-10506.24996	K13217 pre-mRNA-processing factor 39 | (RefSeq) uncharacterized protein LOC114183870 isoform X1 (A)
Cluster-10506.2500	K02943 large subunit ribosomal protein LP2 | (RefSeq) 60S acidic ribosomal protein P2 (A)
Cluster-10506.25007	K21768 tubulin-specific chaperone E | (RefSeq) tubulin-folding cofactor E (A)
Cluster-10506.25020	K23288 syndetin | (RefSeq) uncharacterized LOC105761952 (A)
Cluster-10506.25022	K03094 S-phase kinase-associated protein 1 | (RefSeq) uncharacterized protein LOC108481325 (A)
Cluster-10506.25026	K09566 peptidyl-prolyl isomerase G (cyclophilin G) [EC:5.2.1.8] | (RefSeq) peptidyl-prolyl cis-trans isomerase CYP95 (A)
Cluster-10506.25031	K02212 DNA replication licensing factor MCM4 [EC:3.6.4.12] | (RefSeq) DNA replication licensing factor MCM4 (A)
Cluster-10506.25036	K16732 protein regulator of cytokinesis 1 | (RefSeq) 65-kDa microtubule-associated protein 3-like (A)
Cluster-10506.25048	K22390 acid phosphatase type 7 | (RefSeq) purple acid phosphatase 2 (A)
Cluster-10506.25049	K02180 cell cycle arrest protein BUB3 | (RefSeq) mitotic checkpoint protein BUB3.3 (A)
Cluster-10506.25050	K14494 DELLA protein | (RefSeq) DELLA protein SLN1-like (A)
Cluster-10506.25053	K03066 26S proteasome regulatory subunit T6 | (RefSeq) 26S protease regulatory subunit 8 homolog A (A)
Cluster-10506.25055	K20606 mitogen-activated protein kinase kinase kinase ANP1 [EC:2.7.11.25] | (RefSeq) receptor-like serine/threonine-protein kinase SD1-7 isoform X1 (A)
Cluster-10506.25059	K00820 glucosamine---fructose-6-phosphate aminotransferase (isomerizing) [EC:2.6.1.16] | (RefSeq) glutamine--fructose-6-phosphate aminotransferase [isomerizing] 2-like (A)
Cluster-10506.25060	K03232 elongation factor 1-beta | (RefSeq) elongation factor 1-delta-like (A)
Cluster-10506.25070	K15255 ATP-dependent DNA helicase PIF1 [EC:3.6.4.12] | (RefSeq) uncharacterized protein LOC107022360 (A)
Cluster-10506.25071	K16055 trehalose 6-phosphate synthase/phosphatase [EC:2.4.1.15 3.1.3.12] | (RefSeq) alpha,alpha-trehalose-phosphate synthase [UDP-forming] 6-like isoform X1 (A)
Cluster-10506.25073	K13206 coiled-coil domain-containing protein 55 | (RefSeq) uncharacterized protein LOC110818540 (A)
Cluster-10506.25079	K03549 KUP system potassium uptake protein | (RefSeq) potassium transporter 1 (A)
Cluster-10506.25089	K15032 mTERF domain-containing protein, mitochondrial | (RefSeq) transcription termination factor MTERF4, chloroplastic (A)
Cluster-10506.25101	K13344 peroxin-13 | (RefSeq) peroxisomal membrane protein 13 (A)
Cluster-10506.25121	K11866 STAM-binding protein [EC:3.4.19.12] | (RefSeq) probable ubiquitin thioesterase DG1039 (A)
Cluster-10506.25127	K23960 mRNA m6A methyltransferase non-catalytic subunit | (RefSeq) methyltransferase-like protein 1 isoform X1 (A)
Cluster-10506.25128	K07305 peptide-methionine (R)-S-oxide reductase [EC:1.8.4.12] | (RefSeq) uncharacterized mitochondrial protein AtMg00810-like (A)
Cluster-10506.2513	K13217 pre-mRNA-processing factor 39 | (RefSeq) uncharacterized protein LOC114183870 isoform X1 (A)
Cluster-10506.25132	K12158 ubiquitin-like protein Nedd8 | (RefSeq) ubqB; polyubiquitin (A)
Cluster-10506.25134	K05658 ATP-binding cassette, subfamily B (MDR/TAP), member 1 [EC:3.6.3.44] | (RefSeq) ABC transporter B family member 4-like (A)
Cluster-10506.25142	K03125 transcription initiation factor TFIID subunit 1 | (RefSeq) transcription initiation factor TFIID subunit 1 (A)
Cluster-10506.25143	K03125 transcription initiation factor TFIID subunit 1 | (RefSeq) transcription initiation factor TFIID subunit 1 (A)
Cluster-10506.25148	K08517 vesicle transport protein SEC22 | (RefSeq) 25.3 kDa vesicle transport protein (A)
Cluster-10506.25149	K00279 cytokinin dehydrogenase [EC:1.5.99.12] | (RefSeq) cytokinin dehydrogenase 3-like (A)
Cluster-10506.25155	K00975 glucose-1-phosphate adenylyltransferase [EC:2.7.7.27] | (RefSeq) glucose-1-phosphate adenylyltransferase large subunit 1-like (A)
Cluster-10506.25156	K07305 peptide-methionine (R)-S-oxide reductase [EC:1.8.4.12] | (RefSeq) uncharacterized mitochondrial protein AtMg00810-like (A)
Cluster-10506.25158	K03006 DNA-directed RNA polymerase II subunit RPB1 [EC:2.7.7.6] | (RefSeq) LOW QUALITY PROTEIN: DNA-directed RNA polymerase II subunit 1-like (A)
Cluster-10506.2516	K03511 DNA polymerase kappa [EC:2.7.7.7] | (RefSeq) DNA polymerase kappa (A)
Cluster-10506.25166	K13217 pre-mRNA-processing factor 39 | (RefSeq) uncharacterized protein LOC114183870 isoform X1 (A)
Cluster-10506.25168	K16585 HAUS augmin-like complex subunit 2 | (RefSeq) AUGMIN subunit 2-like (A)
Cluster-10506.25169	K21630 GATA-type zinc finger protein 1 | (RefSeq) GATA transcription factor 5-like isoform X1 (A)
Cluster-10506.2517	K03879 NADH-ubiquinone oxidoreductase chain 2 [EC:1.6.5.3] | (RefSeq) orf214, NitaMp087; hypothetical protein (A)
Cluster-10506.25181	K01868 threonyl-tRNA synthetase [EC:6.1.1.3] | (RefSeq) threonyl-tRNA synthetase (A)
Cluster-10506.25188	K11793 cereblon | (RefSeq) uncharacterized LOC101490468 (A)
Cluster-10506.25199	K10523 speckle-type POZ protein | (RefSeq) uncharacterized protein LOC107279274 (A)
Cluster-10506.25201	K15601 lysine-specific demethylase 3 [EC:1.14.11.-] | (RefSeq) lysine-specific demethylase JMJ25-like (A)
Cluster-10506.25203	K14652 3,4-dihydroxy 2-butanone 4-phosphate synthase / GTP cyclohydrolase II [EC:4.1.99.12 3.5.4.25] | (RefSeq) riboflavin biosynthesis protein ribAB (A)
Cluster-10506.25210	K20628 expansin | (RefSeq) expansin-A15-like (A)
Cluster-10506.25218	K00549 5-methyltetrahydropteroyltriglutamate--homocysteine methyltransferase [EC:2.1.1.14] | (RefSeq) 5-methyltetrahydropteroyltriglutamate-- homocysteine methyltransferase-like (A)
Cluster-10506.25238	K00924 kinase [EC:2.7.1.-] | (RefSeq) probable receptor-like protein kinase At3g55450 isoform X1 (A)
Cluster-10506.25240	K05391 cyclic nucleotide gated channel, plant | (RefSeq) cyclic nucleotide-gated ion channel 1-like (A)
Cluster-10506.25243	K22390 acid phosphatase type 7 | (RefSeq) probable purple acid phosphatase 20 (A)
Cluster-10506.25254	K01968 3-methylcrotonyl-CoA carboxylase alpha subunit [EC:6.4.1.4] | (RefSeq) methylcrotonoyl-CoA carboxylase subunit alpha, mitochondrial (A)
Cluster-10506.25257	K01768 adenylate cyclase [EC:4.6.1.1] | (RefSeq) LOW QUALITY PROTEIN: uncharacterized protein LOC107911085 (A)
Cluster-10506.25263	K20890 xylan alpha-glucuronosyltransferase [EC:2.4.1.-] | (RefSeq) UDP-glucuronate:xylan alpha-glucuronosyltransferase 1-like (A)
Cluster-10506.25264	K13457 disease resistance protein RPM1 | (RefSeq) disease resistance protein RPM1-like (A)
Cluster-10506.25267	K15305 vacuole morphology and inheritance protein 14 | (RefSeq) protein VAC14 homolog (A)
Cluster-10506.25272	K07766 diphosphoinositol-polyphosphate diphosphatase [EC:3.6.1.52] | (RefSeq) nudix hydrolase 18, mitochondrial-like isoform X1 (A)
Cluster-10506.25273	K14293 importin subunit beta-1 | (RefSeq) importin subunit beta-1-like (A)
Cluster-10506.25274	K06228 fused [EC:2.7.11.1] | (RefSeq) hypothetical protein (A)
Cluster-10506.25281	K21594 translation factor GUF1, mitochondrial [EC:3.6.5.-] | (RefSeq) translation factor GUF1 homolog, chloroplastic-like (A)
Cluster-10506.25299	K13150 coilin | (RefSeq) coilin-like (A)
Cluster-10506.25301	K11778 ditrans,polycis-polyprenyl diphosphate synthase [EC:2.5.1.87] | (RefSeq) dimethylallylcistransferase, chloroplastic-like (A)
Cluster-10506.25302	K14175 (3S,6E)-nerolidol synthase [EC:4.2.3.48] | (RefSeq) (3S,6E)-nerolidol synthase 1-like (A)
Cluster-10506.25303	K14175 (3S,6E)-nerolidol synthase [EC:4.2.3.48] | (RefSeq) (3S,6E)-nerolidol synthase 1-like (A)
Cluster-10506.25304	K14175 (3S,6E)-nerolidol synthase [EC:4.2.3.48] | (RefSeq) (3S,6E)-nerolidol synthase 1-like (A)
Cluster-10506.25305	K17541 SCY1-like protein 2 | (RefSeq) uncharacterized LOC104611621 (A)
Cluster-10506.25307	K11778 ditrans,polycis-polyprenyl diphosphate synthase [EC:2.5.1.87] | (RefSeq) dimethylallylcistransferase, chloroplastic-like (A)
Cluster-10506.25308	K14175 (3S,6E)-nerolidol synthase [EC:4.2.3.48] | (RefSeq) (3S,6E)-nerolidol synthase 1-like (A)
Cluster-10506.25310	K11294 nucleolin | (RefSeq) predicted protein (A)
Cluster-10506.25313	K03686 molecular chaperone DnaJ | (RefSeq) chaperone protein dnaJ GFA2, mitochondrial isoform X1 (A)
Cluster-10506.25326	K15979 staphylococcal nuclease domain-containing protein 1 | (RefSeq) ribonuclease TUDOR 1 (A)
Cluster-10506.25333	K04460 serine/threonine-protein phosphatase 5 [EC:3.1.3.16] | (RefSeq) serine/threonine-protein phosphatase 7 isoform X1 (A)
Cluster-10506.25336	K15255 ATP-dependent DNA helicase PIF1 [EC:3.6.4.12] | (RefSeq) ATP-dependent DNA helicase PIF1-like (A)
Cluster-10506.25340	K15601 lysine-specific demethylase 3 [EC:1.14.11.-] | (RefSeq) lysine-specific demethylase JMJ25-like (A)
Cluster-10506.25348	K01188 beta-glucosidase [EC:3.2.1.21] | (RefSeq) beta-glucosidase 20-like (A)
Cluster-10506.25360	K10523 speckle-type POZ protein | (RefSeq) BTB/POZ and MATH domain-containing protein 1-like (A)
Cluster-10506.25362	K08916 light-harvesting complex II chlorophyll a/b binding protein 5 | (RefSeq) hypothetical protein (A)
Cluster-10506.2537	K01147 exoribonuclease II [EC:3.1.13.1] | (RefSeq) uncharacterized protein LOC106774033 (A)
Cluster-10506.25378	K13415 protein brassinosteroid insensitive 1 [EC:2.7.10.1 2.7.11.1] | (RefSeq) brassinosteroid LRR receptor kinase-like (A)
Cluster-10506.25386	K12885 heterogeneous nuclear ribonucleoprotein G | (RefSeq) glycine-rich RNA-binding protein RZ1C-like isoform X1 (A)
Cluster-10506.25387	K11420 euchromatic histone-lysine N-methyltransferase [EC:2.1.1.43] | (RefSeq) histone-lysine N-methyltransferase, H3 lysine-9 specific SUVH4-like (A)
Cluster-10506.2539	K04382 serine/threonine-protein phosphatase 2A catalytic subunit [EC:3.1.3.16] | (RefSeq) uncharacterized LOC100272642 (A)
Cluster-10506.25391	K22807 werner syndrome-like exonuclease [EC:3.1.11.-] | (RefSeq) Werner Syndrome-like exonuclease isoform X1 (A)
Cluster-10506.25392	K22807 werner syndrome-like exonuclease [EC:3.1.11.-] | (RefSeq) Werner Syndrome-like exonuclease (A)
Cluster-10506.25393	K22807 werner syndrome-like exonuclease [EC:3.1.11.-] | (RefSeq) Werner Syndrome-like exonuclease isoform X1 (A)
Cluster-10506.25395	K03255 protein TIF31 | (RefSeq) hypothetical protein (A)
Cluster-10506.25396	K18586 ubiquinone biosynthesis protein COQ4 | (RefSeq) ubiquinone biosynthesis protein COQ4 homolog, mitochondrial (A)
Cluster-10506.25399	K18586 ubiquinone biosynthesis protein COQ4 | (RefSeq) ubiquinone biosynthesis protein COQ4 homolog, mitochondrial (A)
Cluster-10506.25400	K13126 polyadenylate-binding protein | (RefSeq) polyadenylate-binding protein 2 (A)
Cluster-10506.25401	K05579 NAD(P)H-quinone oxidoreductase subunit H [EC:1.6.5.3] | (RefSeq) ndhH, N623_p008; NADH-plastoquinone oxidoreductase subunit 7 (A)
Cluster-10506.25414	K13420 LRR receptor-like serine/threonine-protein kinase FLS2 [EC:2.7.11.1] | (RefSeq) probable LRR receptor-like serine/threonine-protein kinase At3g47570 (A)
Cluster-10506.25415	K13428 LRR receptor-like serine/threonine-protein kinase EFR [EC:2.7.11.1] | (RefSeq) LRR receptor-like serine/threonine-protein kinase EFR (A)
Cluster-10506.25416	K13420 LRR receptor-like serine/threonine-protein kinase FLS2 [EC:2.7.11.1] | (RefSeq) probable LRR receptor-like serine/threonine-protein kinase At3g47570 (A)
Cluster-10506.25418	K05291 GPI-anchor transamidase subunit S | (RefSeq) uncharacterized protein LOC110027358 (A)
Cluster-10506.25432	K17964 leucine-rich PPR motif-containing protein, mitochondrial | (RefSeq) pentatricopeptide repeat-containing protein At2g01740 (A)
Cluster-10506.25434	K07466 replication factor A1 | (RefSeq) replication protein A 70 kDa DNA-binding subunit B (A)
Cluster-10506.25440	K00665 fatty acid synthase, animal type [EC:2.3.1.85] | (RefSeq) hypothetical protein (A)
Cluster-10506.25445	K09422 transcription factor MYB, plant | (RefSeq) myb-related protein 306 (A)
Cluster-10506.25447	K23288 syndetin | (RefSeq) uncharacterized LOC105761952 (A)
Cluster-10506.25450	K20547 basic endochitinase B [EC:3.2.1.14] | (RefSeq) chitinase 1-like (A)
Cluster-10506.25451	K02437 glycine cleavage system H protein | (RefSeq) glycine cleavage system H protein 2, mitochondrial-like (A)
Cluster-10506.25471	K15631 molybdenum cofactor sulfurtransferase [EC:2.8.1.9] | (RefSeq) molybdenum cofactor sulfurase-like (A)
Cluster-10506.25477	K22683 aspartyl protease family protein [EC:3.4.23.-] | (RefSeq) aspartyl protease family protein 2 (A)
Cluster-10506.2548	K13116 ATP-dependent RNA helicase DDX41 [EC:3.6.4.13] | (RefSeq) DEAD-box ATP-dependent RNA helicase 35-like (A)
Cluster-10506.25481	K13415 protein brassinosteroid insensitive 1 [EC:2.7.10.1 2.7.11.1] | (RefSeq) brassinosteroid LRR receptor kinase-like (A)
Cluster-10506.25485	K14638 solute carrier family 15 (peptide/histidine transporter), member 3/4 | (RefSeq) protein NRT1/ PTR FAMILY 4.6-like (A)
Cluster-10506.25486	K05387 glutamate receptor, ionotropic, plant | (RefSeq) LOW QUALITY PROTEIN: glutamate receptor 2.9-like (A)
Cluster-10506.25493	K22419 Delta4-3-oxosteroid 5beta-reductase [EC:1.3.1.3] | (RefSeq) 3-oxo-Delta(4,5)-steroid 5-beta-reductase (A)
Cluster-10506.25498	K22733 magnesium transporter | (RefSeq) probable magnesium transporter NIPA1 (A)
Cluster-10506.25508	K10277 lysine-specific demethylase 8 [EC:1.14.11.27] | (RefSeq) Clavaminate synthase-like protein (A)
Cluster-10506.25511	K14638 solute carrier family 15 (peptide/histidine transporter), member 3/4 | (RefSeq) protein NRT1/ PTR FAMILY 4.6-like (A)
Cluster-10506.25517	K13422 transcription factor MYC2 | (RefSeq) uncharacterized protein LOC112027245 (A)
Cluster-10506.25524	K15296 alpha-soluble NSF attachment protein | (RefSeq) alpha-soluble NSF attachment protein-like (A)
Cluster-10506.25527	K19984 exocyst complex component 5 | (RefSeq) uncharacterized protein LOC113272286 (A)
Cluster-10506.25533	K17604 zinc finger SWIM domain-containing protein 3 | (RefSeq) uncharacterized LOC109354328 (A)
Cluster-10506.25542	K14484 auxin-responsive protein IAA | (RefSeq) auxin-responsive protein IAA17-like (A)
Cluster-10506.25545	K10293 F-box protein 7 | (RefSeq) F-box protein SKIP22-like (A)
Cluster-10506.25549	K20721 reticulon-1 | (RefSeq) reticulon-like protein B1 (A)
Cluster-10506.25553	K20293 conserved oligomeric Golgi complex subunit 6 | (RefSeq) conserved oligomeric Golgi complex subunit 6 (A)
Cluster-10506.25562	K03515 DNA repair protein REV1 [EC:2.7.7.-] | (RefSeq) DNA repair protein REV1 (A)
Cluster-10506.25564	K12742 isoprene synthase [EC:4.2.3.27] | (RefSeq) probable terpene synthase 12 (A)
Cluster-10506.25580	K16055 trehalose 6-phosphate synthase/phosphatase [EC:2.4.1.15 3.1.3.12] | (RefSeq) alpha,alpha-trehalose-phosphate synthase [UDP-forming] 5-like (A)
Cluster-10506.25590	K13711 phosphatidylinositol 4-kinase type 2 [EC:2.7.1.67] | (RefSeq) phosphatidylinositol 4-kinase lsb6-like (A)
Cluster-10506.25594	K02931 large subunit ribosomal protein L5 | (RefSeq) 50S ribosomal protein L5, chloroplastic (A)
Cluster-10506.25595	K00002 alcohol dehydrogenase (NADP+) [EC:1.1.1.2] | (RefSeq) aldo/keto reductase (A)
Cluster-10506.25596	K07195 exocyst complex component 7 | (RefSeq) exocyst complex component EXO70A1-like (A)
Cluster-10506.25597	K02516 type II protein arginine methyltransferase [EC:2.1.1.320] | (RefSeq) protein arginine N-methyltransferase 1.5-like (A)
Cluster-10506.256	K01593 aromatic-L-amino-acid/L-tryptophan decarboxylase [EC:4.1.1.28 4.1.1.105] | (RefSeq) tyrosine/DOPA decarboxylase (A)
Cluster-10506.25609	K07151 dolichyl-diphosphooligosaccharide---protein glycosyltransferase [EC:2.4.99.18] | (RefSeq) dolichyl-diphosphooligosaccharide--protein glycosyltransferase subunit STT3B isoform X1 (A)
Cluster-10506.25610	K13035 beta-cyano-L-alanine hydratase/nitrilase [EC:3.5.5.4 4.2.1.65] | (RefSeq) bifunctional nitrilase/nitrile hydratase NIT4B (A)
Cluster-10506.25614	K04077 chaperonin GroEL | (RefSeq) uncharacterized protein LOC106401321 isoform X1 (A)
Cluster-10506.25615	K00327 NADPH-ferrihemoprotein reductase [EC:1.6.2.4] | (RefSeq) NADPH--cytochrome P450 reductase 2-like (A)
Cluster-10506.25619	K02704 photosystem II CP47 chlorophyll apoprotein | (RefSeq) uncharacterized protein LOC110789024 (A)
Cluster-10506.25620	K07195 exocyst complex component 7 | (RefSeq) exocyst complex component EXO70A1-like (A)
Cluster-10506.25621	K07195 exocyst complex component 7 | (RefSeq) exocyst complex component EXO70A1-like (A)
Cluster-10506.25626	K01961 acetyl-CoA carboxylase, biotin carboxylase subunit [EC:6.4.1.2 6.3.4.14] | (RefSeq) biotin carboxylase 1, chloroplastic (A)
Cluster-10506.25627	K10570 DNA excision repair protein ERCC-8 | (RefSeq) DNA excision repair protein ERCC-8-like isoform X1 (A)
Cluster-10506.25631	K23222 nuclease HARBI1 [EC:3.1.-.-] | (RefSeq) uncharacterized protein LOC104242359 (A)
Cluster-10506.25636	K18878 BHLH transcription factor Upa20 | (RefSeq) Upa20; transcription factor bHLH137-like (A)
Cluster-10506.25637	K18195 rhamnogalacturonan endolyase [EC:4.2.2.23] | (RefSeq) uncharacterized protein LOC107950013 (A)
Cluster-10506.25639	K12447 UDP-sugar pyrophosphorylase [EC:2.7.7.64] | (RefSeq) uncharacterized protein LOC104808371 (A)
Cluster-10506.2564	K06228 fused [EC:2.7.11.1] | (RefSeq) hypothetical protein (A)
Cluster-10506.25640	K12309 beta-galactosidase [EC:3.2.1.23] | (Kazusa) Lj3g3v0323160.2; - (A)
Cluster-10506.25641	K01728 pectate lyase [EC:4.2.2.2] | (RefSeq) probable pectate lyase 5 (A)
Cluster-10506.25643	K12874 intron-binding protein aquarius | (RefSeq) LOW QUALITY PROTEIN: intron-binding protein aquarius-like (A)
Cluster-10506.25645	K17783 mitochondrial FAD-linked sulfhydryl oxidase [EC:1.8.3.2] | (RefSeq) predicted protein (A)
Cluster-10506.25646	K06180 23S rRNA pseudouridine1911/1915/1917 synthase [EC:5.4.99.23] | (RefSeq) pentatricopeptide repeat-containing protein At1g20230 isoform X1 (A)
Cluster-10506.2565	K06228 fused [EC:2.7.11.1] | (RefSeq) hypothetical protein (A)
Cluster-10506.25657	K20628 expansin | (RefSeq) expansin-A8-like (A)
Cluster-10506.25658	K17604 zinc finger SWIM domain-containing protein 3 | (RefSeq) protein FAR1-RELATED SEQUENCE 5-like (A)
Cluster-10506.25674	K12396 AP-3 complex subunit delta | (RefSeq) LOW QUALITY PROTEIN: uncharacterized protein LOC111400700 (A)
Cluster-10506.25675	K02929 large subunit ribosomal protein L44e | (RefSeq) 60S ribosomal protein L44-like (A)
Cluster-10506.25676	K09338 homeobox-leucine zipper protein | (RefSeq) homeobox-leucine zipper protein ROC8-like (A)
Cluster-10506.25679	K03686 molecular chaperone DnaJ | (RefSeq) uncharacterized protein LOC107900121 (A)
Cluster-10506.25683	K20887 xyloglucan glycosyltransferase 4 [EC:2.4.1.-] | (RefSeq) xyloglucan glycosyltransferase 4 (A)
Cluster-10506.25684	K20887 xyloglucan glycosyltransferase 4 [EC:2.4.1.-] | (RefSeq) xyloglucan glycosyltransferase 4-like (A)
Cluster-10506.25685	K07478 putative ATPase | (RefSeq) ATPase WRNIP1 (A)
Cluster-10506.25691	K10664 E3 ubiquitin-protein ligase ATL6/9/15/31/42/55 [EC:2.3.2.27] | (RefSeq) E3 ubiquitin-protein ligase ATL31-like (A)
Cluster-10506.25692	K10664 E3 ubiquitin-protein ligase ATL6/9/15/31/42/55 [EC:2.3.2.27] | (RefSeq) E3 ubiquitin-protein ligase ATL6-like (A)
Cluster-10506.25693	K10664 E3 ubiquitin-protein ligase ATL6/9/15/31/42/55 [EC:2.3.2.27] | (RAP-DB) Os09g0468300; Hypothetical conserved gene. (A)
Cluster-10506.25694	K07195 exocyst complex component 7 | (RefSeq) exocyst complex component EXO70A1-like (A)
Cluster-10506.2570	K02155 V-type H+-transporting ATPase 16kDa proteolipid subunit | (RefSeq) V-type proton ATPase 16 kDa proteolipid subunit-like (A)
Cluster-10506.25700	K14563 rRNA 2'-O-methyltransferase fibrillarin [EC:2.1.1.-] | (RefSeq) LOW QUALITY PROTEIN: rRNA 2'-O-methyltransferase fibrillarin-like (A)
Cluster-10506.25702	K20791 N-alpha-acetyltransferase 10/11 [EC:2.3.1.255] | (RefSeq) N-alpha-acetyltransferase daf-31 (A)
Cluster-10506.25704	K22262 WD repeat and FYVE domain-containing protein 3 | (RefSeq) protein SPIRRIG (A)
Cluster-10506.25706	K18328 lariat debranching enzyme [EC:3.1.-.-] | (RefSeq) lariat debranching enzyme isoform X1 (A)
Cluster-10506.25711	K09338 homeobox-leucine zipper protein | (RefSeq) homeobox-leucine zipper protein ROC6 (A)
Cluster-10506.25728	K23260 scopoletin glucosyltransferase [EC:2.4.1.128] | (RefSeq) UDP-glycosyltransferase 73B4-like (A)
Cluster-10506.25733	K01533 Cu2+-exporting ATPase [EC:3.6.3.4] | (RefSeq) copper-transporting ATPase PAA1, chloroplastic (A)
Cluster-10506.25742	K19347 SUN domain-containing protein 1/2 | (RefSeq) LOW QUALITY PROTEIN: uncharacterized protein LOC106340299 (A)
Cluster-10506.25743	K15083 DNA repair protein RAD16 | (RefSeq) DNA repair protein RAD16 isoform X1 (A)
Cluster-10506.2575	K11592 endoribonuclease Dicer [EC:3.1.26.-] | (RefSeq) endoribonuclease Dicer homolog 1 (A)
Cluster-10506.25754	K08176 MFS transporter, PHS family, inorganic phosphate transporter | (RefSeq) LOW QUALITY PROTEIN: probable inorganic phosphate transporter 1-10 (A)
Cluster-10506.25755	K13993 HSP20 family protein | (RefSeq) 17.3 kDa class II heat shock protein-like (A)
Cluster-10506.25764	K14175 (3S,6E)-nerolidol synthase [EC:4.2.3.48] | (RefSeq) (3S,6E)-nerolidol synthase 1-like (A)
Cluster-10506.25777	K00924 kinase [EC:2.7.1.-] | (RefSeq) receptor protein kinase CLAVATA1-like (A)
Cluster-10506.25780	K09422 transcription factor MYB, plant | (RefSeq) transcription factor MYB86 (A)
Cluster-10506.25781	K09422 transcription factor MYB, plant | (RefSeq) myb transcription factor (A)
Cluster-10506.25785	K07874 Ras-related protein Rab-1A | (RefSeq) ras-related protein RIC1-like (A)
Cluster-10506.25786	K06111 exocyst complex component 4 | (RefSeq) exocyst complex component SEC8 (A)
Cluster-10506.25793	K16292 KDEL-tailed cysteine endopeptidase [EC:3.4.22.-] | (RefSeq) senescence-specific cysteine protease SAG39 (A)
Cluster-10506.25800	K01426 amidase [EC:3.5.1.4] | (RefSeq) putative amidase C869.01 (A)
Cluster-10506.25801	K19525 vacuolar protein sorting-associated protein 13A/C | (RefSeq) uncharacterized protein LOC110098611 (A)
Cluster-10506.25802	K19525 vacuolar protein sorting-associated protein 13A/C | (RefSeq) uncharacterized protein LOC110098611 (A)
Cluster-10506.25803	K08235 xyloglucan:xyloglucosyl transferase [EC:2.4.1.207] | (RefSeq) probable xyloglucan endotransglucosylase/hydrolase protein 26 (A)
Cluster-10506.25806	K01931 protein neuralized [EC:2.3.2.27] | (RefSeq) uncharacterized LOC105049032 (A)
Cluster-10506.25808	K03377 N-acetylneuraminate 9-O-acetyltransferase [EC:2.3.1.45] | (RefSeq) protein REDUCED WALL ACETYLATION 1 (A)
Cluster-10506.25812	K13428 LRR receptor-like serine/threonine-protein kinase EFR [EC:2.7.11.1] | (RefSeq) hypothetical protein (A)
Cluster-10506.25815	K11789 HIV-1 Vpr-binding protein | (RefSeq) DDB1- and CUL4-associated factor homolog 1-like isoform X1 (A)
Cluster-10506.25818	K01303 acylaminoacyl-peptidase [EC:3.4.19.1] | (RefSeq) uncharacterized LOC101311565 (A)
Cluster-10506.25822	K11593 eukaryotic translation initiation factor 2C | (RefSeq) protein argonaute 4-like (A)
Cluster-10506.25823	K09422 transcription factor MYB, plant | (RefSeq) myb-related protein Zm1-like (A)
Cluster-10506.25824	K13217 pre-mRNA-processing factor 39 | (RefSeq) uncharacterized protein LOC114183870 isoform X1 (A)
Cluster-10506.25825	K17413 small subunit ribosomal protein S35 | (RefSeq) uncharacterized LOC109188018 (A)
Cluster-10506.25826	K13217 pre-mRNA-processing factor 39 | (RefSeq) uncharacterized protein LOC114183870 isoform X1 (A)
Cluster-10506.25827	K12447 UDP-sugar pyrophosphorylase [EC:2.7.7.64] | (RefSeq) uncharacterized protein LOC104808371 (A)
Cluster-10506.25828	K20178 vacuolar protein sorting-associated protein 8 | (RefSeq) uncharacterized LOC107864957 (A)
Cluster-10506.25830	K04097 prostaglandin-H2 D-isomerase / glutathione transferase [EC:5.3.99.2 2.5.1.18] | (RefSeq) hypothetical protein (A)
Cluster-10506.25831	K17426 large subunit ribosomal protein L45 | (RefSeq) uncharacterized LOC105032861 (A)
Cluster-10506.25835	K22684 metacaspase-1 [EC:3.4.22.-] | (RefSeq) metacaspase-1-like (A)
Cluster-10506.25855	K09548 prefoldin subunit 1 | (RefSeq) prefoldin subunit 1 (A)
Cluster-10506.25859	K01051 pectinesterase [EC:3.1.1.11] | (RefSeq) pectinesterase 2-like (A)
Cluster-10506.25860	K01051 pectinesterase [EC:3.1.1.11] | (RefSeq) pectinesterase 2 (A)
Cluster-10506.25884	K01179 endoglucanase [EC:3.2.1.4] | (RefSeq) endoglucanase 8-like (A)
Cluster-10506.25889	K20224 importin-9 | (RefSeq) importin-9-like (A)
Cluster-10506.2589	K12412 pheromone receptor transcription factor | (RefSeq) hypothetical protein (A)
Cluster-10506.25891	K14494 DELLA protein | (RefSeq) DELLA protein GAI-like (A)
Cluster-10506.25905	K20553 5'-3' exoribonuclease 4 [EC:3.1.13.-] | (RefSeq) 5'-3' exoribonuclease 4 (A)
Cluster-10506.25906	K17609 nucleoredoxin [EC:1.8.1.8] | (RefSeq) hypothetical protein (A)
Cluster-10506.2591	K13420 LRR receptor-like serine/threonine-protein kinase FLS2 [EC:2.7.11.1] | (RefSeq) LRR receptor-like serine/threonine-protein kinase FLS2 (A)
Cluster-10506.2592	K11593 eukaryotic translation initiation factor 2C | (RefSeq) protein argonaute 1A-like (A)
Cluster-10506.25924	K03681 exosome complex component RRP40 | (RefSeq) putative exosome complex component rrp40 (A)
Cluster-10506.25928	K13459 disease resistance protein RPS2 | (RefSeq) probable disease resistance protein At4g27220 (A)
Cluster-10506.25929	K03453 bile acid:Na+ symporter, BASS family | (RefSeq) probable sodium/metabolite cotransporter BASS3, chloroplastic (A)
Cluster-10506.2593	K03515 DNA repair protein REV1 [EC:2.7.7.-] | (RefSeq) uncharacterized protein LOC107894697 (A)
Cluster-10506.25931	K13457 disease resistance protein RPM1 | (RefSeq) disease resistance protein RPM1-like (A)
Cluster-10506.25932	K19525 vacuolar protein sorting-associated protein 13A/C | (RefSeq) uncharacterized protein LOC110098611 (A)
Cluster-10506.25933	K01303 acylaminoacyl-peptidase [EC:3.4.19.1] | (RefSeq) uncharacterized LOC101311565 (A)
Cluster-10506.25934	K01303 acylaminoacyl-peptidase [EC:3.4.19.1] | (RefSeq) uncharacterized LOC101311565 (A)
Cluster-10506.25935	K01303 acylaminoacyl-peptidase [EC:3.4.19.1] | (RefSeq) uncharacterized LOC101311565 (A)
Cluster-10506.25936	K13457 disease resistance protein RPM1 | (RefSeq) disease resistance protein RPM1-like (A)
Cluster-10506.25937	K01183 chitinase [EC:3.2.1.14] | (RefSeq) chitinase-3-like protein 2 (A)
Cluster-10506.25938	K15255 ATP-dependent DNA helicase PIF1 [EC:3.6.4.12] | (RefSeq) uncharacterized protein LOC104118200 (A)
Cluster-10506.2594	K11593 eukaryotic translation initiation factor 2C | (RefSeq) protein argonaute 1A-like (A)
Cluster-10506.25940	K12812 ATP-dependent RNA helicase UAP56/SUB2 [EC:3.6.4.13] | (RefSeq) DEAD-box ATP-dependent RNA helicase 56 (A)
Cluster-10506.25942	K00939 adenylate kinase [EC:2.7.4.3] | (RefSeq) probable adenylate kinase 7, mitochondrial (A)
Cluster-10506.25947	K08857 NIMA (never in mitosis gene a)-related kinase 1/4/5 [EC:2.7.11.1] | (RefSeq) serine/threonine-protein kinase Nek2 (A)
Cluster-10506.25949	K01147 exoribonuclease II [EC:3.1.13.1] | (RefSeq) uncharacterized protein LOC106774033 (A)
Cluster-10506.2595	K21594 translation factor GUF1, mitochondrial [EC:3.6.5.-] | (RefSeq) translation factor GUF1 homolog, chloroplastic-like isoform X1 (A)
Cluster-10506.2596	K11593 eukaryotic translation initiation factor 2C | (RefSeq) protein argonaute 1A-like (A)
Cluster-10506.25962	K17604 zinc finger SWIM domain-containing protein 3 | (RefSeq) protein FAR1-RELATED SEQUENCE 5-like (A)
Cluster-10506.25963	K00695 sucrose synthase [EC:2.4.1.13] | (RefSeq) sucrose synthase 2-like (A)
Cluster-10506.25965	K11420 euchromatic histone-lysine N-methyltransferase [EC:2.1.1.43] | (RefSeq) histone-lysine N-methyltransferase, H3 lysine-9 specific SUVH6-like (A)
Cluster-10506.2597	K03515 DNA repair protein REV1 [EC:2.7.7.-] | (RefSeq) uncharacterized protein LOC107894697 (A)
Cluster-10506.25972	K12396 AP-3 complex subunit delta | (RefSeq) LOW QUALITY PROTEIN: uncharacterized protein LOC111400700 (A)
Cluster-10506.25973	K19347 SUN domain-containing protein 1/2 | (RefSeq) LOW QUALITY PROTEIN: uncharacterized protein LOC106340299 (A)
Cluster-10506.25974	K12396 AP-3 complex subunit delta | (RefSeq) LOW QUALITY PROTEIN: uncharacterized protein LOC111400700 (A)
Cluster-10506.25975	K04485 DNA repair protein RadA/Sms | (RefSeq) uncharacterized protein LOC7475108 (A)
Cluster-10506.25976	K12396 AP-3 complex subunit delta | (RefSeq) LOW QUALITY PROTEIN: uncharacterized protein LOC111400700 (A)
Cluster-10506.25977	K12396 AP-3 complex subunit delta | (RefSeq) LOW QUALITY PROTEIN: uncharacterized protein LOC111400700 (A)
Cluster-10506.25978	K19347 SUN domain-containing protein 1/2 | (RefSeq) LOW QUALITY PROTEIN: uncharacterized protein LOC106340299 (A)
Cluster-10506.25984	K15032 mTERF domain-containing protein, mitochondrial | (RefSeq) uncharacterized LOC100838436 (A)
Cluster-10506.25996	K01322 prolyl oligopeptidase [EC:3.4.21.26] | (RefSeq) LOW QUALITY PROTEIN: prolyl endopeptidase-like (A)
Cluster-10506.25998	K02995 small subunit ribosomal protein S8e | (RefSeq) 40S ribosomal protein S8 (A)
Cluster-10506.25999	K20416 palmitoyl-[glycerolipid] 7-desaturase [EC:1.14.19.42] | (RefSeq) palmitoyl-monogalactosyldiacylglycerol delta-7 desaturase, chloroplastic (A)
Cluster-10506.26002	K13457 disease resistance protein RPM1 | (RefSeq) disease resistance protein RPM1-like (A)
Cluster-10506.26006	K17868 diphthine methyl ester acylhydrolase [EC:3.1.1.97] | (RefSeq) diphthine methyltransferase (A)
Cluster-10506.26014	K15718 linoleate 9S-lipoxygenase [EC:1.13.11.58] | (RefSeq) probable linoleate 9S-lipoxygenase 4 (A)
Cluster-10506.26022	K21444 poly(rC)-binding protein 3/4 | (RefSeq) RNA-binding KH domain-containing protein PEPPER-like (A)
Cluster-10506.26025	K08770 ubiquitin C | (RefSeq) UBQ11; ubiquitin 11 (A)
Cluster-10506.26027	K01051 pectinesterase [EC:3.1.1.11] | (RefSeq) pectinesterase 3-like (A)
Cluster-10506.26057	K20098 DNA excision repair protein ERCC-6-like 2 [EC:3.6.4.-] | (RefSeq) switch 2 (A)
Cluster-10506.26076	K05349 beta-glucosidase [EC:3.2.1.21] | (RefSeq) uncharacterized protein LOC109832917 isoform X1 (A)
Cluster-10506.26092	K17604 zinc finger SWIM domain-containing protein 3 | (RefSeq) protein FAR1-RELATED SEQUENCE 6-like (A)
Cluster-10506.26093	K15255 ATP-dependent DNA helicase PIF1 [EC:3.6.4.12] | (RefSeq) uncharacterized protein LOC109945102 (A)
Cluster-10506.26098	K01568 pyruvate decarboxylase [EC:4.1.1.1] | (RefSeq) pyruvate decarboxylase 2-like (A)
Cluster-10506.26102	K03650 tRNA modification GTPase [EC:3.6.-.-] | (RefSeq) uncharacterized protein LOC110112589 (A)
Cluster-10506.26112	K21594 translation factor GUF1, mitochondrial [EC:3.6.5.-] | (RefSeq) translation factor GUF1 homolog, chloroplastic-like isoform X1 (A)
Cluster-10506.26121	K01194 alpha,alpha-trehalase [EC:3.2.1.28] | (RefSeq) probable trehalase (A)
Cluster-10506.26129	K01590 histidine decarboxylase [EC:4.1.1.22] | (RefSeq) serine decarboxylase 1 (A)
Cluster-10506.26139	K20729 protein EPIDERMAL PATTERNING FACTOR 1/2 | (RefSeq) protein EPIDERMAL PATTERNING FACTOR 1 (A)
Cluster-10506.26153	K14175 (3S,6E)-nerolidol synthase [EC:4.2.3.48] | (RefSeq) (3S,6E)-nerolidol synthase 1-like (A)
Cluster-10506.26154	K10684 ubiquitin-like 1-activating enzyme E1 A [EC:6.2.1.45] | (RefSeq) uncharacterized LOC107818108 (A)
Cluster-10506.26155	K05544 tRNA-dihydrouridine synthase 3 [EC:1.3.1.89] | (RefSeq) tRNA-dihydrouridine(47) synthase [NAD(P)(+)]-like (A)
Cluster-10506.26156	K14175 (3S,6E)-nerolidol synthase [EC:4.2.3.48] | (RefSeq) (3S,6E)-nerolidol synthase 1-like (A)
Cluster-10506.26161	K14175 (3S,6E)-nerolidol synthase [EC:4.2.3.48] | (RefSeq) (3S,6E)-nerolidol synthase 1-like (A)
Cluster-10506.26163	K10684 ubiquitin-like 1-activating enzyme E1 A [EC:6.2.1.45] | (RefSeq) uncharacterized LOC107818108 (A)
Cluster-10506.26165	K20352 p24 family protein delta-1 | (RefSeq) transmembrane emp24 domain-containing protein p24delta3-like (A)
Cluster-10506.26169	K08145 MFS transporter, SP family, solute carrier family 2 (facilitated glucose transporter), member 8 | (RefSeq) sugar transporter ERD6-like 6 (A)
Cluster-10506.26173	K03515 DNA repair protein REV1 [EC:2.7.7.-] | (RefSeq) uncharacterized protein LOC107894697 (A)
Cluster-10506.26174	K03515 DNA repair protein REV1 [EC:2.7.7.-] | (RefSeq) uncharacterized protein LOC107894697 (A)
Cluster-10506.2618	K01537 Ca2+-transporting ATPase [EC:3.6.3.8] | (RefSeq) calcium-transporting ATPase 1, plasma membrane-type-like (A)
Cluster-10506.26183	K20728 vegetative storage protein 2 | (RefSeq) vegetative storage protein 2 (A)
Cluster-10506.26185	K03062 26S proteasome regulatory subunit T2 | (RefSeq) hypothetical protein (A)
Cluster-10506.26189	K05864 peptidyl-prolyl isomerase D [EC:5.2.1.8] | (RefSeq) uncharacterized protein LOC100383555 (A)
Cluster-10506.26190	K14506 jasmonic acid-amino synthetase [EC:6.3.2.52] | (RefSeq) uncharacterized LOC109115461 (A)
Cluster-10506.26192	K10808 ribonucleoside-diphosphate reductase subunit M2 [EC:1.17.4.1] | (RefSeq) putative ribonucleoside-diphosphate reductase small chain B (A)
Cluster-10506.26199	K14514 ethylene-insensitive protein 3 | (RefSeq) ETHYLENE INSENSITIVE 3-like 3 protein (A)
Cluster-10506.26201	K09191 general transcription factor IIIA | (RefSeq) transcription factor IIIA-like (A)
Cluster-10506.26204	K17679 ATP-dependent RNA helicase MSS116, mitochondrial [EC:3.6.4.13] | (RefSeq) DEAD-box ATP-dependent RNA helicase 25 (A)
Cluster-10506.26205	K13420 LRR receptor-like serine/threonine-protein kinase FLS2 [EC:2.7.11.1] | (RefSeq) probable LRR receptor-like serine/threonine-protein kinase At3g47570 (A)
Cluster-10506.26210	K14558 periodic tryptophan protein 2 | (RefSeq) protein TOPLESS isoform X1 (A)
Cluster-10506.26213	K02178 checkpoint serine/threonine-protein kinase [EC:2.7.11.1] | (RefSeq) mitotic spindle checkpoint protein BUBR1 (A)
Cluster-10506.26214	K09422 transcription factor MYB, plant | (RefSeq) transcription factor MYB27-like (A)
Cluster-10506.26215	K10901 bloom syndrome protein [EC:3.6.4.12] | (RefSeq) ATP-dependent DNA helicase Q-like 1 isoform X1 (A)
Cluster-10506.26216	K10901 bloom syndrome protein [EC:3.6.4.12] | (RefSeq) ATP-dependent DNA helicase Q-like 1 (A)
Cluster-10506.2622	K11294 nucleolin | (RefSeq) nucleolin-like (A)
Cluster-10506.26224	K14498 serine/threonine-protein kinase SRK2 [EC:2.7.11.1] | (RefSeq) serine/threonine-protein kinase SRK2E (A)
Cluster-10506.26225	K08246 cycloeucalenol cycloisomerase [EC:5.5.1.9] | (RefSeq) cycloeucalenol cycloisomerase isoform X1 (A)
Cluster-10506.26227	K00889 1-phosphatidylinositol-4-phosphate 5-kinase [EC:2.7.1.68] | (RefSeq) phosphatidylinositol 4-phosphate 5-kinase 4 (A)
Cluster-10506.26235	K01530 phospholipid-translocating ATPase [EC:3.6.3.1] | (RefSeq) probable phospholipid-transporting ATPase 4 (A)
Cluster-10506.26236	K01530 phospholipid-translocating ATPase [EC:3.6.3.1] | (RefSeq) probable phospholipid-transporting ATPase 4 (A)
Cluster-10506.26245	K19882 O-palmitoleoyl-L-serine hydrolase [EC:3.1.1.98] | (RefSeq) pectin acetylesterase 5-like isoform X1 (A)
Cluster-10506.26246	K15271 ATP-dependent DNA helicase HFM1/MER3 [EC:3.6.4.12] | (RefSeq) ATP-dependent DNA helicase MER3 homolog (A)
Cluster-10506.26247	K15271 ATP-dependent DNA helicase HFM1/MER3 [EC:3.6.4.12] | (RefSeq) ATP-dependent DNA helicase MER3 homolog (A)
Cluster-10506.26248	K15271 ATP-dependent DNA helicase HFM1/MER3 [EC:3.6.4.12] | (RefSeq) ATP-dependent DNA helicase MER3 homolog (A)
Cluster-10506.26253	K15255 ATP-dependent DNA helicase PIF1 [EC:3.6.4.12] | (RefSeq) uncharacterized protein LOC103638314 (A)
Cluster-10506.26257	K12818 ATP-dependent RNA helicase DHX8/PRP22 [EC:3.6.4.13] | (RefSeq) hypothetical protein (A)
Cluster-10506.26259	K14557 U3 small nucleolar RNA-associated protein 6 | (RefSeq) U3 small nucleolar RNA-associated protein 6 homolog (A)
Cluster-10506.26261	K20887 xyloglucan glycosyltransferase 4 [EC:2.4.1.-] | (RefSeq) xyloglucan glycosyltransferase 4-like (A)
Cluster-10506.26264	K16196 eukaryotic translation initiation factor 2-alpha kinase 4 [EC:2.7.11.1] | (RefSeq) eIF-2-alpha kinase GCN2 (A)
Cluster-10506.26269	K19891 glucan endo-1,3-beta-glucosidase 1/2/3 [EC:3.2.1.39] | (RefSeq) glucan endo-1,3-beta-glucosidase 3-like (A)
Cluster-10506.26276	K11877 proteasome assembly chaperone 3 | (RefSeq) uncharacterized LOC105041132 (A)
Cluster-10506.26288	K04482 DNA repair protein RAD51 | (RefSeq) DNA repair protein RAD51 homolog (A)
Cluster-10506.26289	K04482 DNA repair protein RAD51 | (RefSeq) DNA repair protein RAD51 homolog isoform X1 (A)
Cluster-10506.26296	K00036 glucose-6-phosphate 1-dehydrogenase [EC:1.1.1.49 1.1.1.363] | (RefSeq) glucose-6-phosphate 1-dehydrogenase 4, chloroplastic (A)
Cluster-10506.26305	K01411 nardilysin [EC:3.4.24.61] | (RefSeq) nardilysin-like (A)
Cluster-10506.26307	K17506 protein phosphatase 1L [EC:3.1.3.16] | (RefSeq) LOW QUALITY PROTEIN: probable protein phosphatase 2C 32 (A)
Cluster-10506.26309	K08288 protein kinase C substrate 80K-H | (RefSeq) glucosidase 2 subunit beta (A)
Cluster-10506.26313	K01634 sphinganine-1-phosphate aldolase [EC:4.1.2.27] | (RefSeq) sphingosine-1-phosphate lyase-like (A)
Cluster-10506.26321	K23288 syndetin | (RefSeq) uncharacterized LOC105761952 (A)
Cluster-10506.26325	K01528 dynamin GTPase [EC:3.6.5.5] | (Kazusa) Lj0g3v0199559.2; - (A)
Cluster-10506.26337	K10844 DNA excision repair protein ERCC-2 [EC:3.6.4.12] | (RefSeq) DNA repair helicase XPD (A)
Cluster-10506.26343	K13420 LRR receptor-like serine/threonine-protein kinase FLS2 [EC:2.7.11.1] | (RefSeq) probable LRR receptor-like serine/threonine-protein kinase At3g47570 (A)
Cluster-10506.26345	K23870 putative pectin methyltransferase [EC:2.1.1.-] | (RefSeq) probable pectin methyltransferase QUA2 (A)
Cluster-10506.26352	K19984 exocyst complex component 5 | (RefSeq) uncharacterized protein LOC113272286 (A)
Cluster-10506.26356	K20923 mixed-linked glucan synthase [EC:2.4.1.-] | (RefSeq) probable mixed-linked glucan synthase 8 (A)
Cluster-10506.26357	K02350 DNA polymerase zeta [EC:2.7.7.7] | (RefSeq) DNA polymerase zeta catalytic subunit-like (A)
Cluster-10506.26363	K00820 glucosamine---fructose-6-phosphate aminotransferase (isomerizing) [EC:2.6.1.16] | (RefSeq) glutamine--fructose-6-phosphate aminotransferase [isomerizing] 2-like (A)
Cluster-10506.26372	K14376 poly(A) polymerase [EC:2.7.7.19] | (RefSeq) nuclear poly(A) polymerase 3 (A)
Cluster-10506.26381	K06228 fused [EC:2.7.11.1] | (RefSeq) hypothetical protein (A)
Cluster-10506.26383	K01756 adenylosuccinate lyase [EC:4.3.2.2] | (RefSeq) adenylosuccinate lyase (A)
Cluster-10506.26387	K12447 UDP-sugar pyrophosphorylase [EC:2.7.7.64] | (RefSeq) UDP-sugar pyrophosphorylase-like isoform X1 (A)
Cluster-10506.26388	K23288 syndetin | (RefSeq) uncharacterized LOC105761952 (A)
Cluster-10506.26389	K03260 translation initiation factor 4G | (RefSeq) uncharacterized LOC107844414 (A)
Cluster-10506.26391	K13462 guanine nucleotide-exchange factor | (RefSeq) brefeldin A-inhibited guanine nucleotide-exchange protein 5 (A)
Cluster-10506.26392	K13462 guanine nucleotide-exchange factor | (RefSeq) brefeldin A-inhibited guanine nucleotide-exchange protein 5-like isoform X1 (A)
Cluster-10506.264	K03695 ATP-dependent Clp protease ATP-binding subunit ClpB | (RefSeq) chaperone protein ClpB1-like (A)
Cluster-10506.26402	K22419 Delta4-3-oxosteroid 5beta-reductase [EC:1.3.1.3] | (RefSeq) 3-oxo-Delta(4,5)-steroid 5-beta-reductase (A)
Cluster-10506.26404	K13217 pre-mRNA-processing factor 39 | (RefSeq) uncharacterized protein LOC114183870 isoform X1 (A)
Cluster-10506.26410	K17604 zinc finger SWIM domain-containing protein 3 | (RefSeq) hypothetical protein (A)
Cluster-10506.26419	K04122 ent-kaurene oxidase [EC:1.14.13.78] | (RefSeq) ent-kaurene oxidase, chloroplastic-like (A)
Cluster-10506.26424	K07466 replication factor A1 | (RefSeq) replication protein A 70 kDa DNA-binding subunit D-like (A)
Cluster-10506.2643	K16302 metal transporter CNNM | (RefSeq) Protein MAM3 (A)
Cluster-10506.26446	K01465 dihydroorotase [EC:3.5.2.3] | (RefSeq) dihydroorotase, mitochondrial (A)
Cluster-10506.26447	K14175 (3S,6E)-nerolidol synthase [EC:4.2.3.48] | (RefSeq) (3S,6E)-nerolidol synthase 1-like (A)
Cluster-10506.26449	K23288 syndetin | (RefSeq) uncharacterized LOC105761952 (A)
Cluster-10506.2645	K16302 metal transporter CNNM | (RefSeq) Protein MAM3 (A)
Cluster-10506.26468	K13107 RNA-binding motif protein, X-linked 2 | (RefSeq) zinc finger CCCH domain-containing protein 25 (A)
Cluster-10506.26475	K16298 serine carboxypeptidase-like clade IV [EC:3.4.16.-] | (RefSeq) serine carboxypeptidase-like (A)
Cluster-10506.26476	K00939 adenylate kinase [EC:2.7.4.3] | (RefSeq) adenylate kinase 3-like (A)
Cluster-10506.26484	K03013 DNA-directed RNA polymerases I, II, and III subunit RPABC1 | (RefSeq) DNA-directed RNA polymerases II and IV subunit 5A isoform X2 (A)
Cluster-10506.26489	K12604 CCR4-NOT transcription complex subunit 1 | (RefSeq) CCR4-NOT transcription complex subunit 1 isoform X1 (A)
Cluster-10506.26495	K07071 uncharacterized protein | (RefSeq) epimerase family protein SDR39U1 homolog, chloroplastic isoform X1 (A)
Cluster-10506.26498	K13126 polyadenylate-binding protein | (RefSeq) polyadenylate-binding protein 2 (A)
Cluster-10506.26504	K14769 U3 small nucleolar RNA-associated protein 11 | (RefSeq) probable U3 small nucleolar RNA-associated protein 11 (A)
Cluster-10506.26505	K14769 U3 small nucleolar RNA-associated protein 11 | (RefSeq) probable U3 small nucleolar RNA-associated protein 11 (A)
Cluster-10506.26507	K05909 laccase [EC:1.10.3.2] | (RefSeq) laccase-15-like (A)
Cluster-10506.26511	K15718 linoleate 9S-lipoxygenase [EC:1.13.11.58] | (RefSeq) probable linoleate 9S-lipoxygenase 4 (A)
Cluster-10506.26525	K17637 exocyst complex component 2 | (RefSeq) exocyst complex component SEC5A-like (A)
Cluster-10506.26533	K00511 squalene monooxygenase [EC:1.14.14.17] | (RefSeq) squalene monooxygenase-like (A)
Cluster-10506.26543	K02147 V-type H+-transporting ATPase subunit B | (RefSeq) V-type proton ATPase subunit B 2 (A)
Cluster-10506.26546	K15032 mTERF domain-containing protein, mitochondrial | (RefSeq) uncharacterized LOC105058370 (A)
Cluster-10506.26550	K13422 transcription factor MYC2 | (RefSeq) transcription factor MYC2-like (A)
Cluster-10506.26555	K01408 insulysin [EC:3.4.24.56] | (RefSeq) insulin-degrading enzyme-like 1, peroxisomal (A)
Cluster-10506.26565	K14175 (3S,6E)-nerolidol synthase [EC:4.2.3.48] | (RefSeq) (3S,6E)-nerolidol synthase 1-like (A)
Cluster-10506.26567	K20855 beta-1,3-galactosyltransferase 1/2/3/4/5/7/8 [EC:2.4.1.-] | (RefSeq) beta-1,3-galactosyltransferase 7-like isoform X1 (A)
Cluster-10506.26568	K01213 galacturan 1,4-alpha-galacturonidase [EC:3.2.1.67] | (RefSeq) exopolygalacturonase (A)
Cluster-10506.26571	K03696 ATP-dependent Clp protease ATP-binding subunit ClpC | (RefSeq) chaperone protein ClpC1, chloroplastic (A)
Cluster-10506.26572	K12741 heterogeneous nuclear ribonucleoprotein A1/A3 | (RefSeq) pre-mRNA polyadenylation factor fip-1-like (A)
Cluster-10506.26573	K20224 importin-9 | (RefSeq) importin-9 (A)
Cluster-10506.26577	K09291 nucleoprotein TPR | (RefSeq) nuclear-pore anchor (A)
Cluster-10506.26578	K01869 leucyl-tRNA synthetase [EC:6.1.1.4] | (RefSeq) leucine--tRNA ligase, cytoplasmic (A)
Cluster-10506.26580	K13217 pre-mRNA-processing factor 39 | (RefSeq) uncharacterized protein LOC114183870 isoform X1 (A)
Cluster-10506.26581	K13217 pre-mRNA-processing factor 39 | (RefSeq) uncharacterized protein LOC114183870 isoform X1 (A)
Cluster-10506.26584	K17604 zinc finger SWIM domain-containing protein 3 | (RefSeq) uncharacterized protein LOC108206358 (A)
Cluster-10506.26586	K17604 zinc finger SWIM domain-containing protein 3 | (RefSeq) uncharacterized protein LOC110797247 (A)
Cluster-10506.26587	K17604 zinc finger SWIM domain-containing protein 3 | (RefSeq) uncharacterized LOC109165518 (A)
Cluster-10506.2661	K02915 large subunit ribosomal protein L34e | (RefSeq) 60S ribosomal protein L34-A-like (A)
Cluster-10506.26625	K12611 mRNA-decapping enzyme 1B [EC:3.-.-.-] | (RefSeq) mRNA-decapping enzyme-like protein (A)
Cluster-10506.26628	K20887 xyloglucan glycosyltransferase 4 [EC:2.4.1.-] | (RefSeq) xyloglucan glycosyltransferase 4-like (A)
Cluster-10506.26629	K15027 translation initiation factor 2D | (RefSeq) eukaryotic translation initiation factor 2D (A)
Cluster-10506.26632	K03046 DNA-directed RNA polymerase subunit beta' [EC:2.7.7.6] | (RefSeq) uncharacterized protein LOC108945874 (A)
Cluster-10506.26649	K07999 matrix metalloproteinase-20 (enamelysin) [EC:3.4.24.-] | (RefSeq) metalloendoproteinase 4-MMP-like (A)
Cluster-10506.26660	K00430 peroxidase [EC:1.11.1.7] | (RefSeq) wall-associated receptor kinase 2-like (A)
Cluster-10506.26663	K07904 Ras-related protein Rab-11A | (RefSeq) ras-related protein RABA1f-like (A)
Cluster-10506.26674	K03164 DNA topoisomerase II [EC:5.99.1.3] | (RefSeq) DNA topoisomerase 2 (A)
Cluster-10506.26679	K07904 Ras-related protein Rab-11A | (RefSeq) ras-related protein RABA5a (A)
Cluster-10506.26680	K00521 ferric-chelate reductase [EC:1.16.1.7] | (RefSeq) ferric reduction oxidase 7, chloroplastic-like (A)
Cluster-10506.26688	K03035 26S proteasome regulatory subunit N5 | (RefSeq) 26S proteasome non-ATPase regulatory subunit 12 homolog A-like (A)
Cluster-10506.26690	K13416 brassinosteroid insensitive 1-associated receptor kinase 1 [EC:2.7.10.1 2.7.11.1] | (RefSeq) BRASSINOSTEROID INSENSITIVE 1-associated receptor kinase 1-like (A)
Cluster-10506.26691	K05863 solute carrier family 25 (mitochondrial adenine nucleotide translocator), member 4/5/6/31 | (RefSeq) ADP,ATP carrier protein 1, mitochondrial (A)
Cluster-10506.26692	K06027 vesicle-fusing ATPase [EC:3.6.4.6] | (RefSeq) vesicle-fusing ATPase-like (A)
Cluster-10506.2670	K04485 DNA repair protein RadA/Sms | (RefSeq) uncharacterized protein LOC7475108 (A)
Cluster-10506.26707	K15255 ATP-dependent DNA helicase PIF1 [EC:3.6.4.12] | (RefSeq) ATP-dependent DNA helicase PIF1-like (A)
Cluster-10506.26708	K15255 ATP-dependent DNA helicase PIF1 [EC:3.6.4.12] | (RefSeq) ATP-dependent DNA helicase PIF1-like (A)
Cluster-10506.26712	K13754 solute carrier family 24 (sodium/potassium/calcium exchanger), member 6 | (RefSeq) cation/calcium exchanger 5 (A)
Cluster-10506.2672	K13217 pre-mRNA-processing factor 39 | (RefSeq) uncharacterized protein LOC114183870 isoform X1 (A)
Cluster-10506.26726	K13420 LRR receptor-like serine/threonine-protein kinase FLS2 [EC:2.7.11.1] | (RefSeq) LRR receptor-like serine/threonine-protein kinase FLS2 (A)
Cluster-10506.26728	K01363 cathepsin B [EC:3.4.22.1] | (RefSeq) cathepsin B-like (A)
Cluster-10506.26740	K20241 WD repeat-containing protein 44 | (RefSeq) WD repeat-containing protein YMR102C-like (A)
Cluster-10506.26741	K11968 ariadne-1 [EC:2.3.2.31] | (RefSeq) probable E3 ubiquitin-protein ligase ARI8 (A)
Cluster-10506.26747	K15255 ATP-dependent DNA helicase PIF1 [EC:3.6.4.12] | (RefSeq) uncharacterized protein LOC109945102 (A)
Cluster-10506.26753	K13420 LRR receptor-like serine/threonine-protein kinase FLS2 [EC:2.7.11.1] | (RefSeq) LRR receptor-like serine/threonine-protein kinase FLS2 (A)
Cluster-10506.26764	K08176 MFS transporter, PHS family, inorganic phosphate transporter | (RefSeq) inorganic phosphate transporter 1-4-like (A)
Cluster-10506.26778	K09566 peptidyl-prolyl isomerase G (cyclophilin G) [EC:5.2.1.8] | (RefSeq) peptidyl-prolyl cis-trans isomerase CYP95-like (A)
Cluster-10506.26785	K12447 UDP-sugar pyrophosphorylase [EC:2.7.7.64] | (RefSeq) UDP-sugar pyrophosphorylase-like isoform X1 (A)
Cluster-10506.26787	K03515 DNA repair protein REV1 [EC:2.7.7.-] | (RefSeq) uncharacterized protein LOC107894697 (A)
Cluster-10506.2679	K09272 structure-specific recognition protein 1 | (RefSeq) FACT complex subunit SSRP1 (A)
Cluster-10506.26792	K01177 beta-amylase [EC:3.2.1.2] | (RefSeq) beta-amylase-like (A)
Cluster-10506.26797	K18647 acidic leucine-rich nuclear phosphoprotein 32 family member B | (RefSeq) LOC109766726; acidic leucine-rich nuclear phosphoprotein 32-related protein 2-like (A)
Cluster-10506.26805	K10357 myosin V | (RefSeq) myosin-1-like (A)
Cluster-10506.26806	K10357 myosin V | (RefSeq) myosin-2 (A)
Cluster-10506.26807	K00789 S-adenosylmethionine synthetase [EC:2.5.1.6] | (RefSeq) S-adenosylmethionine synthase (A)
Cluster-10506.26808	K15264 25S rRNA (cytosine2278-C5)-methyltransferase [EC:2.1.1.311] | (RefSeq) probable 28S rRNA (cytosine-C(5))-methyltransferase (A)
Cluster-10506.26812	K14500 BR-signaling kinase [EC:2.7.11.1] | (RefSeq) probable serine/threonine-protein kinase At4g35230 isoform X1 (A)
Cluster-10506.26813	K06171 nicastrin | (RefSeq) nicastrin (A)
Cluster-10506.26814	K12447 UDP-sugar pyrophosphorylase [EC:2.7.7.64] | (RefSeq) UDP-sugar pyrophosphorylase-like isoform X1 (A)
Cluster-10506.26818	K01303 acylaminoacyl-peptidase [EC:3.4.19.1] | (RefSeq) uncharacterized LOC101311565 (A)
Cluster-10506.26819	K13457 disease resistance protein RPM1 | (RefSeq) disease resistance protein RPM1 (A)
Cluster-10506.26826	K12349 neutral ceramidase [EC:3.5.1.23] | (RefSeq) neutral ceramidase-like (A)
Cluster-10506.26850	K07766 diphosphoinositol-polyphosphate diphosphatase [EC:3.6.1.52] | (RefSeq) nudix hydrolase 17, mitochondrial-like (A)
Cluster-10506.26851	K13341 peroxin-7 | (RefSeq) peroxisome biogenesis protein 7-like (A)
Cluster-10506.26860	K13447 respiratory burst oxidase [EC:1.6.3.- 1.11.1.-] | (RefSeq) respiratory burst oxidase homolog protein A isoform X1 (A)
Cluster-10506.26868	K12450 UDP-glucose 4,6-dehydratase [EC:4.2.1.76] | (RefSeq) trifunctional UDP-glucose 4,6-dehydratase/UDP-4-keto-6-deoxy-D-glucose 3,5-epimerase/UDP-4-keto-L-rhamnose-reductase RHM1-like (A)
Cluster-10506.26873	K12619 5'-3' exoribonuclease 2 [EC:3.1.13.-] | (RefSeq) 5'-3' exoribonuclease 3 (A)
Cluster-10506.26876	K23541 Ca2+/H+ antiporter, TMEM165/GDT1 family | (RefSeq) pentatricopeptide repeat-containing protein At2g03880, mitochondrial (A)
Cluster-10506.26878	K09584 protein disulfide-isomerase A6 [EC:5.3.4.1] | (RefSeq) protein disulfide isomerase-like 2-3 (A)
Cluster-10506.26885	K01534 Cd2+/Zn2+-exporting ATPase [EC:3.6.3.3 3.6.3.5] | (RefSeq) putative inactive cadmium/zinc-transporting ATPase HMA3 (A)
Cluster-10506.26887	K13457 disease resistance protein RPM1 | (RefSeq) disease resistance protein RPM1-like (A)
Cluster-10506.26888	K10999 cellulose synthase A [EC:2.4.1.12] | (RefSeq) cellulose synthase A catalytic subunit 9 [UDP-forming] (A)
Cluster-10506.26899	K12449 UDP-apiose/xylose synthase | (RefSeq) UDP-D-apiose/UDP-D-xylose synthase 2 (A)
Cluster-10506.269	K15255 ATP-dependent DNA helicase PIF1 [EC:3.6.4.12] | (RefSeq) PIF1-like helicase (A)
Cluster-10506.2690	K02936 large subunit ribosomal protein L7Ae | (RefSeq) 60S ribosomal protein L7a-2-like (A)
Cluster-10506.26905	K04077 chaperonin GroEL | (RefSeq) hypothetical protein (A)
Cluster-10506.26913	K11091 U1 small nuclear ribonucleoprotein A | (RefSeq) U1 small nuclear ribonucleoprotein A-like isoform X1 (A)
Cluster-10506.26914	K15803 (-)-germacrene D synthase [EC:4.2.3.75] | (RefSeq) LOC109753656; (S)-beta-bisabolene synthase-like (A)
Cluster-10506.26919	K15077 elongin-A | (RefSeq) transcription elongation factor B polypeptide 3 (A)
Cluster-10506.26927	K09264 MADS-box transcription factor, plant | (RefSeq) agamous-like MADS-box protein AGL21 (A)
Cluster-10506.26929	K00499 choline monooxygenase [EC:1.14.15.7] | (RefSeq) choline monooxygenase, chloroplastic (A)
Cluster-10506.26932	K17808 mitochondrial protein import protein ZIM17 | (RefSeq) uncharacterized protein LOC109844210 isoform X1 (A)
Cluster-10506.26934	K17808 mitochondrial protein import protein ZIM17 | (RefSeq) uncharacterized protein C24H6.02c (A)
Cluster-10506.26937	K13065 shikimate O-hydroxycinnamoyltransferase [EC:2.3.1.133] | (RefSeq) shikimate O-hydroxycinnamoyltransferase-like (A)
Cluster-10506.26939	K19985 exocyst complex component 6 | (RefSeq) exocyst complex component SEC15A-like (A)
Cluster-10506.26940	K23288 syndetin | (RefSeq) uncharacterized LOC105761952 (A)
Cluster-10506.26941	K13217 pre-mRNA-processing factor 39 | (RefSeq) uncharacterized protein LOC114183870 isoform X1 (A)
Cluster-10506.26944	K10999 cellulose synthase A [EC:2.4.1.12] | (RefSeq) LOC109767827; probable cellulose synthase A catalytic subunit 2 [UDP-forming] isoform X1 (A)
Cluster-10506.26959	K17604 zinc finger SWIM domain-containing protein 3 | (RefSeq) uncharacterized protein LOC112184380 (A)
Cluster-10506.26972	K09458 3-oxoacyl-[acyl-carrier-protein] synthase II [EC:2.3.1.179] | (RefSeq) 3-oxoacyl-[acyl-carrier-protein] synthase II, chloroplastic-like isoform X1 (A)
Cluster-10506.26978	K07195 exocyst complex component 7 | (RefSeq) exocyst complex component EXO70A1-like (A)
Cluster-10506.26982	K01102 pyruvate dehydrogenase phosphatase [EC:3.1.3.43] | (RefSeq) probable protein phosphatase 2C 4 (A)
Cluster-10506.26985	K20867 galacturonosyltransferase 12/13/14/15 [EC:2.4.1.-] | (RefSeq) probable galacturonosyltransferase 13 (A)
Cluster-10506.26986	K20867 galacturonosyltransferase 12/13/14/15 [EC:2.4.1.-] | (RefSeq) probable galacturonosyltransferase 13 (A)
Cluster-10506.26994	K09503 DnaJ homolog subfamily A member 2 | (RefSeq) dnaJ protein homolog (A)
Cluster-10506.26996	K02256 cytochrome c oxidase subunit 1 [EC:1.9.3.1] | (RefSeq) cox1; cytochrome oxidase subunit I (A)
Cluster-10506.2701	K03006 DNA-directed RNA polymerase II subunit RPB1 [EC:2.7.7.6] | (RefSeq) LOW QUALITY PROTEIN: DNA-directed RNA polymerase II subunit 1-like (A)
Cluster-10506.2702	K02350 DNA polymerase zeta [EC:2.7.7.7] | (RefSeq) DNA polymerase zeta catalytic subunit-like (A)
Cluster-10506.27022	K00422 polyphenol oxidase [EC:1.10.3.1] | (RefSeq) polyphenol oxidase, chloroplastic (A)
Cluster-10506.27028	K19090 CRISPR-associated protein Cas5t | (RefSeq) putative pentatricopeptide repeat-containing protein At3g05240 (A)
Cluster-10506.27035	K14504 xyloglucan:xyloglucosyl transferase TCH4 [EC:2.4.1.207] | (RefSeq) probable xyloglucan endotransglucosylase/hydrolase protein 23 (A)
Cluster-10506.27036	K14442 ATP-dependent RNA helicase DHX36 [EC:3.6.4.13] | (RefSeq) DExH-box ATP-dependent RNA helicase DExH6 (A)
Cluster-10506.27044	K00016 L-lactate dehydrogenase [EC:1.1.1.27] | (RefSeq) L-lactate dehydrogenase-like (A)
Cluster-10506.27046	K14396 polyadenylate-binding protein 2 | (RefSeq) polyadenylate-binding protein 1 isoform X1 (A)
Cluster-10506.27068	K00721 dolichol-phosphate mannosyltransferase [EC:2.4.1.83] | (RefSeq) dolichol-phosphate mannosyltransferase subunit 1 isoform X1 (A)
Cluster-10506.27072	K07752 carboxypeptidase D [EC:3.4.17.22] | (RefSeq) carboxypeptidase SOL1 (A)
Cluster-10506.27073	K12447 UDP-sugar pyrophosphorylase [EC:2.7.7.64] | (RefSeq) UDP-sugar pyrophosphorylase-like isoform X1 (A)
Cluster-10506.27074	K23288 syndetin | (RefSeq) uncharacterized LOC105761952 (A)
Cluster-10506.27075	K07393 glutathionyl-hydroquinone reductase [EC:1.8.5.7] | (RefSeq) uncharacterized protein LOC110775499 (A)
Cluster-10506.27076	K01183 chitinase [EC:3.2.1.14] | (RefSeq) chitinase-3-like protein 2 (A)
Cluster-10506.27083	K20624 12-hydroxyjasmonoyl-L-amino acid 12-hydroxylase / fatty acid hydroxylase [EC:1.14.14.49] | (RefSeq) cytochrome P450 94C1 (A)
Cluster-10506.271	K20222 importin-5 | (RefSeq) hypothetical protein (A)
Cluster-10506.2710	K01490 AMP deaminase [EC:3.5.4.6] | (RefSeq) adenosine/AMP deaminase (A)
Cluster-10506.27112	K01870 isoleucyl-tRNA synthetase [EC:6.1.1.5] | (RefSeq) hypothetical protein (A)
Cluster-10506.27114	K23541 Ca2+/H+ antiporter, TMEM165/GDT1 family | (RefSeq) putative pentatricopeptide repeat-containing protein At3g23330 (A)
Cluster-10506.2713	K10891 fanconi anemia group D2 protein | (RefSeq) Fanconi anemia group D2 protein homolog (A)
Cluster-10506.27131	K13420 LRR receptor-like serine/threonine-protein kinase FLS2 [EC:2.7.11.1] | (RefSeq) probable LRR receptor-like serine/threonine-protein kinase At3g47570 (A)
Cluster-10506.2714	K10891 fanconi anemia group D2 protein | (RefSeq) Fanconi anemia group D2 protein homolog (A)
Cluster-10506.27143	K12194 charged multivesicular body protein 4 | (RefSeq) vacuolar protein sorting-associated protein 32 homolog 1-like (A)
Cluster-10506.27148	K03515 DNA repair protein REV1 [EC:2.7.7.-] | (RefSeq) uncharacterized protein LOC107894697 (A)
Cluster-10506.27152	K11352 NADH dehydrogenase (ubiquinone) 1 alpha subcomplex subunit 12 | (RefSeq) probable NADH dehydrogenase [ubiquinone] 1 alpha subcomplex subunit 12 (A)
Cluster-10506.27155	K01087 trehalose 6-phosphate phosphatase [EC:3.1.3.12] | (RefSeq) probable trehalose-phosphate phosphatase F isoform X1 (A)
Cluster-10506.27162	K01897 long-chain acyl-CoA synthetase [EC:6.2.1.3] | (RefSeq) long chain acyl-CoA synthetase 9, chloroplastic (A)
Cluster-10506.27165	K14792 rRNA biogenesis protein RRP5 | (RefSeq) rRNA biogenesis protein RRP5 (A)
Cluster-10506.27173	K01147 exoribonuclease II [EC:3.1.13.1] | (RefSeq) uncharacterized protein LOC106774033 (A)
Cluster-10506.27174	K19525 vacuolar protein sorting-associated protein 13A/C | (RefSeq) uncharacterized protein LOC110098611 (A)
Cluster-10506.27175	K16196 eukaryotic translation initiation factor 2-alpha kinase 4 [EC:2.7.11.1] | (RefSeq) eIF-2-alpha kinase GCN2 (A)
Cluster-10506.27176	K13422 transcription factor MYC2 | (RefSeq) uncharacterized protein LOC112027245 (A)
Cluster-10506.27177	K13422 transcription factor MYC2 | (RefSeq) uncharacterized protein LOC112027257 (A)
Cluster-10506.27192	K12598 ATP-dependent RNA helicase DOB1 [EC:3.6.4.13] | (RefSeq) DExH-box ATP-dependent RNA helicase DExH10 (A)
Cluster-10506.27194	K14018 phospholipase A-2-activating protein | (RefSeq) phospholipase A-2-activating protein (A)
Cluster-10506.27205	K15718 linoleate 9S-lipoxygenase [EC:1.13.11.58] | (RefSeq) probable linoleate 9S-lipoxygenase 5 (A)
Cluster-10506.27206	K09754 coumaroylquinate(coumaroylshikimate) 3'-monooxygenase [EC:1.14.13.36] | (RefSeq) cytochrome P450 98A3-like (A)
Cluster-10506.27209	K15718 linoleate 9S-lipoxygenase [EC:1.13.11.58] | (RefSeq) probable linoleate 9S-lipoxygenase 5 (A)
Cluster-10506.2721	K21483 salicylate 1-O-methyltransferase [EC:2.1.1.274] | (RefSeq) uncharacterized protein LOC112041132 (A)
Cluster-10506.27210	K15718 linoleate 9S-lipoxygenase [EC:1.13.11.58] | (RefSeq) probable linoleate 9S-lipoxygenase 5 (A)
Cluster-10506.27211	K08775 breast cancer 2 susceptibility protein | (RefSeq) protein BREAST CANCER SUSCEPTIBILITY 2 homolog B-like (A)
Cluster-10506.27218	K15718 linoleate 9S-lipoxygenase [EC:1.13.11.58] | (RefSeq) probable linoleate 9S-lipoxygenase 5 (A)
Cluster-10506.27219	K15718 linoleate 9S-lipoxygenase [EC:1.13.11.58] | (RefSeq) probable linoleate 9S-lipoxygenase 5 (A)
Cluster-10506.2722	K13428 LRR receptor-like serine/threonine-protein kinase EFR [EC:2.7.11.1] | (RefSeq) hypothetical protein (A)
Cluster-10506.27220	K15718 linoleate 9S-lipoxygenase [EC:1.13.11.58] | (RefSeq) probable linoleate 9S-lipoxygenase 5 (A)
Cluster-10506.27221	K15718 linoleate 9S-lipoxygenase [EC:1.13.11.58] | (RefSeq) probable linoleate 9S-lipoxygenase 5 (A)
Cluster-10506.27222	K01303 acylaminoacyl-peptidase [EC:3.4.19.1] | (RefSeq) uncharacterized LOC101311565 (A)
Cluster-10506.27223	K01303 acylaminoacyl-peptidase [EC:3.4.19.1] | (RefSeq) uncharacterized LOC101311565 (A)
Cluster-10506.27224	K01303 acylaminoacyl-peptidase [EC:3.4.19.1] | (RefSeq) uncharacterized LOC101311565 (A)
Cluster-10506.27225	K08775 breast cancer 2 susceptibility protein | (RefSeq) protein BREAST CANCER SUSCEPTIBILITY 2 homolog B-like (A)
Cluster-10506.27229	K12611 mRNA-decapping enzyme 1B [EC:3.-.-.-] | (RefSeq) mRNA-decapping enzyme-like protein (A)
Cluster-10506.27230	K12611 mRNA-decapping enzyme 1B [EC:3.-.-.-] | (RefSeq) mRNA-decapping enzyme-like protein (A)
Cluster-10506.27232	K15402 fatty acid omega-hydroxylase [EC:1.14.-.-] | (RefSeq) cytochrome P450 86B1-like (A)
Cluster-10506.27258	K00928 aspartate kinase [EC:2.7.2.4] | (RefSeq) aspartokinase 1, chloroplastic-like (A)
Cluster-10506.27259	K11843 ubiquitin carboxyl-terminal hydrolase 14 [EC:3.4.19.12] | (RefSeq) ubiquitin carboxyl-terminal hydrolase 6-like (A)
Cluster-10506.27260	K02634 apocytochrome f | (RefSeq) uncharacterized protein LOC107425055 (A)
Cluster-10506.27263	K17085 transmembrane 9 superfamily member 1 | (RefSeq) transmembrane 9 superfamily member 3 (A)
Cluster-10506.27264	K13436 pto-interacting protein 1 [EC:2.7.11.1] | (RefSeq) PTI1-like tyrosine-protein kinase 2 (A)
Cluster-10506.27267	K09422 transcription factor MYB, plant | (RefSeq) transcription factor MYB27-like (A)
Cluster-10506.27271	K01303 acylaminoacyl-peptidase [EC:3.4.19.1] | (RefSeq) uncharacterized LOC101311565 (A)
Cluster-10506.27273	K03515 DNA repair protein REV1 [EC:2.7.7.-] | (RefSeq) uncharacterized protein LOC107894697 (A)
Cluster-10506.27283	K07393 glutathionyl-hydroquinone reductase [EC:1.8.5.7] | (RefSeq) uncharacterized protein LOC110775499 (A)
Cluster-10506.2729	K01184 polygalacturonase [EC:3.2.1.15] | (RefSeq) polygalacturonase (A)
Cluster-10506.27293	K15442 tRNA-specific adenosine deaminase 3 | (RefSeq) probable inactive tRNA-specific adenosine deaminase-like protein 3 (A)
Cluster-10506.27294	K10895 fanconi anemia group I protein | (RefSeq) Fanconi anemia group I protein (A)
Cluster-10506.27295	K15255 ATP-dependent DNA helicase PIF1 [EC:3.6.4.12] | (RefSeq) uncharacterized protein LOC109945102 (A)
Cluster-10506.27296	K00052 3-isopropylmalate dehydrogenase [EC:1.1.1.85] | (RefSeq) 3-isopropylmalate dehydrogenase 2, chloroplastic (A)
Cluster-10506.27297	K05294 GPI inositol-deacylase [EC:3.-.-.-] | (RefSeq) uncharacterized protein LOC105050639 (A)
Cluster-10506.27299	K16281 RING-H2 zinc finger protein RHA1 | (RefSeq) E3 ubiquitin-protein ligase RHA1B-like (A)
Cluster-10506.27301	K22378 E3 ubiquitin-protein ligase RNF181 [EC:2.3.2.27] | (RefSeq) RING-H2 finger protein ATL73-like (A)
Cluster-10506.27303	K15777 4,5-DOPA dioxygenase extradiol [EC:1.13.11.-] | (RefSeq) uncharacterized protein LOC110630336 (A)
Cluster-10506.27304	K14508 regulatory protein NPR1 | (RefSeq) BTB/POZ domain and ankyrin repeat-containing protein NPR2 (A)
Cluster-10506.27310	K01535 H+-transporting ATPase [EC:7.1.2.1] | (RefSeq) plasma membrane ATPase 4-like (A)
Cluster-10506.27311	K01535 H+-transporting ATPase [EC:7.1.2.1] | (RefSeq) plasma membrane ATPase-like (A)
Cluster-10506.27312	K13414 mitogen-activated protein kinase kinase kinase 1 [EC:2.7.11.25] | (RefSeq) mitogen-activated protein kinase kinase kinase 1-like (A)
Cluster-10506.27316	K12355 coniferyl-aldehyde dehydrogenase [EC:1.2.1.68] | (RefSeq) aldehyde dehydrogenase family 2 member C4-like (A)
Cluster-10506.27327	K03028 26S proteasome regulatory subunit N1 | (RefSeq) 26S proteasome non-ATPase regulatory subunit 2 homolog A-like (A)
Cluster-10506.27362	K18980 2-methylene-furan-3-one reductase [EC:1.3.1.105] | (RefSeq) 2-methylene-furan-3-one reductase-like (A)
Cluster-10506.27366	K11643 chromodomain-helicase-DNA-binding protein 4 [EC:3.6.4.12] | (RefSeq) uncharacterized protein LOC103719900 isoform X1 (A)
Cluster-10506.27376	K17964 leucine-rich PPR motif-containing protein, mitochondrial | (RefSeq) hypothetical protein (A)
Cluster-10506.27381	K13420 LRR receptor-like serine/threonine-protein kinase FLS2 [EC:2.7.11.1] | (RefSeq) LRR receptor-like serine/threonine-protein kinase FLS2 (A)
Cluster-10506.27394	K09487 heat shock protein 90kDa beta | (RefSeq) endoplasmin homolog (A)
Cluster-10506.27396	K12124 GIGANTEA | (RefSeq) protein GIGANTEA (A)
Cluster-10506.27397	K17275 plastin-1 | (RefSeq) fimbrin-1-like isoform X1 (A)
Cluster-10506.27398	K17613 calcineurin-binding protein cabin-1 | (RefSeq) calcineurin-binding protein cabin-1 (A)
Cluster-10506.27407	K10581 ubiquitin-conjugating enzyme E2 O [EC:2.3.2.24] | (RefSeq) LOW QUALITY PROTEIN: probable ubiquitin-conjugating enzyme E2 24 (A)
Cluster-10506.27410	K09458 3-oxoacyl-[acyl-carrier-protein] synthase II [EC:2.3.1.179] | (RefSeq) 3-oxoacyl-[acyl-carrier-protein] synthase II, chloroplastic-like isoform X1 (A)
Cluster-10506.27413	K21444 poly(rC)-binding protein 3/4 | (RefSeq) KH domain-containing protein HEN4-like (A)
Cluster-10506.27421	K01768 adenylate cyclase [EC:4.6.1.1] | (RefSeq) LOW QUALITY PROTEIN: uncharacterized protein LOC107911085 (A)
Cluster-10506.27422	K05666 ATP-binding cassette, subfamily C (CFTR/MRP), member 2 | (RefSeq) ABC transporter C family member 10-like (A)
Cluster-10506.27423	K03319 divalent anion:Na+ symporter, DASS family | (RefSeq) dicarboxylate transporter 2.1, chloroplastic-like (A)
Cluster-10506.27427	K21594 translation factor GUF1, mitochondrial [EC:3.6.5.-] | (RefSeq) translation factor GUF1 homolog, chloroplastic-like isoform X1 (A)
Cluster-10506.27428	K03294 basic amino acid/polyamine antiporter, APA family | (RefSeq) cationic amino acid transporter 1-like (A)
Cluster-10506.27429	K01768 adenylate cyclase [EC:4.6.1.1] | (RefSeq) LOW QUALITY PROTEIN: uncharacterized protein LOC107911085 (A)
Cluster-10506.27435	K01408 insulysin [EC:3.4.24.56] | (RefSeq) hypothetical protein (A)
Cluster-10506.27440	K11864 BRCA1/BRCA2-containing complex subunit 3 [EC:3.4.19.-] | (RefSeq) lys-63-specific deubiquitinase BRCC36 (A)
Cluster-10506.27442	K00951 GTP pyrophosphokinase [EC:2.7.6.5] | (RefSeq) Guanosine-3',5'-bis(diphosphate) 3'-pyrophosphohydrolase (A)
Cluster-10506.27444	K02178 checkpoint serine/threonine-protein kinase [EC:2.7.11.1] | (RefSeq) mitotic spindle checkpoint protein BUBR1 (A)
Cluster-10506.27445	K13993 HSP20 family protein | (RefSeq) 17.3 kDa class I heat shock protein-like (A)
Cluster-10506.27458	K16297 serine carboxypeptidase-like clade II [EC:3.4.16.-] | (RefSeq) serine carboxypeptidase-like 27 (A)
Cluster-10506.27459	K13217 pre-mRNA-processing factor 39 | (RefSeq) uncharacterized protein LOC114183870 isoform X1 (A)
Cluster-10506.27460	K11835 ubiquitin carboxyl-terminal hydrolase 4/11 [EC:3.4.19.12] | (RefSeq) ubiquitin carboxyl-terminal hydrolase 5-like isoform X1 (A)
Cluster-10506.27462	K08835 serine/threonine-protein kinase OSR1/STK39 [EC:2.7.11.1] | (RefSeq) hypothetical protein (A)
Cluster-10506.27479	K13863 solute carrier family 7 (cationic amino acid transporter), member 1 | (RefSeq) cationic amino acid transporter 2, vacuolar-like (A)
Cluster-10506.27482	K13963 serpin B | (RefSeq) serpin-ZXA-like (A)
Cluster-10506.27489	K10403 kinesin family member 22 | (RefSeq) kinesin-like protein KIN-10C isoform X1 (A)
Cluster-10506.27491	K12587 exosome complex component MTR3 | (RefSeq) exosome complex component RRP41-like (A)
Cluster-10506.27493	K11647 SWI/SNF-related matrix-associated actin-dependent regulator of chromatin subfamily A member 2/4 [EC:3.6.4.-] | (RefSeq) ATP-dependent helicase BRM-like (A)
Cluster-10506.27494	K11647 SWI/SNF-related matrix-associated actin-dependent regulator of chromatin subfamily A member 2/4 [EC:3.6.4.-] | (RefSeq) ATP-dependent helicase BRM-like isoform X1 (A)
Cluster-10506.27498	K11975 E3 ubiquitin-protein ligase RNF144 [EC:2.3.2.31] | (RefSeq) probable E3 ubiquitin-protein ligase RNF217 (A)
Cluster-10506.27501	K01426 amidase [EC:3.5.1.4] | (RefSeq) putative amidase C869.01 (A)
Cluster-10506.27504	K17888 ubiquitin-like-conjugating enzyme ATG10 | (RefSeq) ubiquitin-like-conjugating enzyme ATG10 (A)
Cluster-10506.2752	K22068 iron-sulfur cluster assembly enzyme ISCU, mitochondrial | (RefSeq) iron-sulfur cluster assembly protein 1 (A)
Cluster-10506.27534	K15437 aminoacyl tRNA synthase complex-interacting multifunctional protein 1 | (RefSeq) aminoacyl tRNA synthase complex-interacting multifunctional protein 1 (A)
Cluster-10506.27535	K12173 BRCA1-A complex subunit BRE | (RefSeq) BRCA1-A complex subunit BRE-like (A)
Cluster-10506.27536	K13217 pre-mRNA-processing factor 39 | (RefSeq) uncharacterized protein LOC114183870 isoform X1 (A)
Cluster-10506.27537	K04708 3-dehydrosphinganine reductase [EC:1.1.1.102] | (RefSeq) 3-dehydrosphinganine reductase TSC10A-like (A)
Cluster-10506.27539	K01673 carbonic anhydrase [EC:4.2.1.1] | (RefSeq) beta carbonic anhydrase 5, chloroplastic-like (A)
Cluster-10506.2754	K13447 respiratory burst oxidase [EC:1.6.3.- 1.11.1.-] | (RefSeq) respiratory burst oxidase homolog protein D-like (A)
Cluster-10506.27547	K11883 RNA-binding protein NOB1 | (RefSeq) RNA-binding protein NOB1 (A)
Cluster-10506.2755	K01183 chitinase [EC:3.2.1.14] | (RefSeq) chitinase-3-like protein 2 (A)
Cluster-10506.2756	K07393 glutathionyl-hydroquinone reductase [EC:1.8.5.7] | (RefSeq) uncharacterized protein LOC110775499 (A)
Cluster-10506.27561	K17964 leucine-rich PPR motif-containing protein, mitochondrial | (RefSeq) hypothetical protein (A)
Cluster-10506.27564	K04498 E1A/CREB-binding protein [EC:2.3.1.48] | (RefSeq) LOW QUALITY PROTEIN: histone acetyltransferase HAC1-like (A)
Cluster-10506.27567	K22262 WD repeat and FYVE domain-containing protein 3 | (RefSeq) protein SPIRRIG (A)
Cluster-10506.27568	K17604 zinc finger SWIM domain-containing protein 3 | (RefSeq) protein FAR1-RELATED SEQUENCE 5-like (A)
Cluster-10506.27569	K16578 CLIP-associating protein 1/2 | (RefSeq) CLIP-associated protein-like (A)
Cluster-10506.27571	K13154 U11/U12 small nuclear ribonucleoprotein 31 kDa protein | (RefSeq) U11/U12 small nuclear ribonucleoprotein 31 kDa protein (A)
Cluster-10506.27573	K14396 polyadenylate-binding protein 2 | (RefSeq) polyadenylate-binding protein 2 isoform X1 (A)
Cluster-10506.27574	K01176 alpha-amylase [EC:3.2.1.1] | (RefSeq) lectin-domain containing receptor kinase VI.3-like (A)
Cluster-10506.27579	K01278 dipeptidyl-peptidase 4 [EC:3.4.14.5] | (RefSeq) dipeptidyl aminopeptidase 4-like (A)
Cluster-10506.27583	K02470 DNA gyrase subunit B [EC:5.99.1.3] | (RefSeq) DNA gyrase subunit B (A)
Cluster-10506.27584	K23288 syndetin | (RefSeq) uncharacterized LOC105761952 (A)
Cluster-10506.2759	K20286 TATA element modulatory factor | (RefSeq) golgin candidate 5-like (A)
Cluster-10506.27594	K01126 glycerophosphoryl diester phosphodiesterase [EC:3.1.4.46] | (RefSeq) hypothetical protein (A)
Cluster-10506.27600	K01870 isoleucyl-tRNA synthetase [EC:6.1.1.5] | (RefSeq) hypothetical protein (A)
Cluster-10506.27606	K03515 DNA repair protein REV1 [EC:2.7.7.-] | (RefSeq) uncharacterized protein LOC107894697 (A)
Cluster-10506.27607	K19882 O-palmitoleoyl-L-serine hydrolase [EC:3.1.1.98] | (RefSeq) pectin acetylesterase 8-like (A)
Cluster-10506.27609	K19613 leucine-rich repeat protein SHOC2 | (RefSeq) LRR receptor-like serine/threonine-protein kinase FLS2 (A)
Cluster-10506.27610	K14833 nucleolar complex protein 2 | (RefSeq) nucleolar complex protein 2 homolog (A)
Cluster-10506.27612	K01892 histidyl-tRNA synthetase [EC:6.1.1.21] | (RefSeq) histidine--tRNA ligase, chloroplastic/mitochondrial (A)
Cluster-10506.27613	K00817 histidinol-phosphate aminotransferase [EC:2.6.1.9] | (RefSeq) EMB2196-1; hypothetical protein (A)
Cluster-10506.27614	K15255 ATP-dependent DNA helicase PIF1 [EC:3.6.4.12] | (RefSeq) uncharacterized protein LOC104118200 (A)
Cluster-10506.27619	K16055 trehalose 6-phosphate synthase/phosphatase [EC:2.4.1.15 3.1.3.12] | (RefSeq) alpha,alpha-trehalose-phosphate synthase [UDP-forming] 1-like (A)
Cluster-10506.27620	K12598 ATP-dependent RNA helicase DOB1 [EC:3.6.4.13] | (RefSeq) DExH-box ATP-dependent RNA helicase DExH10-like (A)
Cluster-10506.103114	K01681 aconitate hydratase [EC:4.2.1.3] | (RefSeq) aconitate hydratase 1 (A)
Cluster-10506.103115	K05387 glutamate receptor, ionotropic, plant | (RefSeq) LOW QUALITY PROTEIN: glutamate receptor 2.9-like (A)
Cluster-10506.103124	K15688 E3 ubiquitin-protein ligase MUL1 [EC:2.3.2.27] | (RefSeq) E3 ubiquitin-protein ligase SP1 (A)
Cluster-10506.103129	K13415 protein brassinosteroid insensitive 1 [EC:2.7.10.1 2.7.11.1] | (RefSeq) protein BRASSINOSTEROID INSENSITIVE 1-like (A)
Cluster-10506.103130	K13420 LRR receptor-like serine/threonine-protein kinase FLS2 [EC:2.7.11.1] | (RefSeq) LRR receptor-like serine/threonine-protein kinase FLS2 (A)
Cluster-10506.103132	K13420 LRR receptor-like serine/threonine-protein kinase FLS2 [EC:2.7.11.1] | (RefSeq) receptor kinase-like protein Xa21 (A)
Cluster-10506.103136	K11267 sister chromatid cohesion protein PDS5 | (RefSeq) sister chromatid cohesion protein PDS5 homolog A (A)
Cluster-10506.103138	K00924 kinase [EC:2.7.1.-] | (RefSeq) probable receptor-like protein kinase At3g55450 (A)
Cluster-10506.103140	K22683 aspartyl protease family protein [EC:3.4.23.-] | (RefSeq) protein ASPARTIC PROTEASE IN GUARD CELL 1-like (A)
Cluster-10506.103150	K12837 splicing factor U2AF 65 kDa subunit | (RefSeq) splicing factor U2af large subunit B-like isoform X1 (A)
Cluster-10506.103151	K14486 auxin response factor | (RefSeq) auxin response factor 7 (A)
Cluster-10506.103152	K14486 auxin response factor | (RefSeq) auxin response factor 7 isoform X1 (A)
Cluster-10506.103158	K15029 translation initiation factor 3 subunit L | (RefSeq) eukaryotic translation initiation factor 3 subunit L-like (A)
Cluster-10506.103159	K15889 prenylcysteine alpha-carboxyl methylesterase [EC:3.1.1.-] | (RefSeq) probable isoprenylcysteine alpha-carbonyl methylesterase ICMEL2 (A)
Cluster-10506.103161	K15688 E3 ubiquitin-protein ligase MUL1 [EC:2.3.2.27] | (RefSeq) E3 ubiquitin-protein ligase SP1 isoform X1 (A)
Cluster-10506.103169	K12737 peptidyl-prolyl cis-trans isomerase SDCCAG10 [EC:5.2.1.8] | (RefSeq) peptidyl-prolyl cis-trans isomerase CYP57-like (A)
Cluster-10506.103170	K02350 DNA polymerase zeta [EC:2.7.7.7] | (RefSeq) DNA polymerase zeta catalytic subunit-like (A)
Cluster-10506.103180	K21362 galactolipid galactosyltransferase [EC:2.4.1.184] | (RefSeq) SFR; beta-glucosidase-like SFR2, chloroplastic (A)
Cluster-10506.103182	K02133 F-type H+-transporting ATPase subunit beta [EC:3.6.3.14] | (RefSeq) ATP synthase subunit beta, mitochondrial (A)
Cluster-10506.103183	K02133 F-type H+-transporting ATPase subunit beta [EC:3.6.3.14] | (RefSeq) ATP synthase subunit beta, mitochondrial (A)
Cluster-10506.103187	K02873 large subunit ribosomal protein L13e | (RefSeq) 60S ribosomal protein L13-1-like (A)
Cluster-10506.103194	K14494 DELLA protein | (RefSeq) DELLA protein SLR1-like (A)
Cluster-10506.103196	K21867 potassium channel | (RefSeq) potassium channel AKT1-like (A)
Cluster-10506.103197	K15102 solute carrier family 25 (mitochondrial phosphate transporter), member 3 | (RefSeq) mpc1; mitochondrial phosphate carrier 1 (A)
Cluster-10506.103205	K15255 ATP-dependent DNA helicase PIF1 [EC:3.6.4.12] | (RefSeq) PIF1-like helicase (A)
Cluster-10506.103206	K00975 glucose-1-phosphate adenylyltransferase [EC:2.7.7.27] | (RefSeq) glucose-1-phosphate adenylyltransferase large subunit 1-like (A)
Cluster-10506.103213	K12447 UDP-sugar pyrophosphorylase [EC:2.7.7.64] | (RefSeq) uncharacterized protein LOC104808371 (A)
Cluster-10506.103223	K02978 small subunit ribosomal protein S27e | (RefSeq) 40S ribosomal protein S27-2 (A)
Cluster-10506.103225	K12447 UDP-sugar pyrophosphorylase [EC:2.7.7.64] | (RefSeq) UDP-sugar pyrophosphorylase-like isoform X1 (A)
Cluster-10506.103235	K16292 KDEL-tailed cysteine endopeptidase [EC:3.4.22.-] | (RefSeq) senescence-specific cysteine protease SAG39-like (A)
Cluster-10506.103243	K00627 pyruvate dehydrogenase E2 component (dihydrolipoamide acetyltransferase) [EC:2.3.1.12] | (RefSeq) dihydrolipoyllysine-residue acetyltransferase component 1 of pyruvate dehydrogenase complex, mitochondrial (A)
Cluster-10506.103246	K11797 PH-interacting protein | (RefSeq) bromodomain and WD repeat-containing protein 3-like (A)
Cluster-10506.103263	K01904 4-coumarate--CoA ligase [EC:6.2.1.12] | (RefSeq) 4-coumarate--CoA ligase-like 5 isoform X3 (A)
Cluster-10506.103271	K06130 lysophospholipase II [EC:3.1.1.5] | (RefSeq) acyl-protein thioesterase 2 (A)
Cluster-10506.103273	K15397 3-ketoacyl-CoA synthase [EC:2.3.1.199] | (RefSeq) 3-ketoacyl-CoA synthase 1 (A)
Cluster-10506.103278	K23288 syndetin | (RefSeq) uncharacterized LOC105761952 (A)
Cluster-10506.103286	K15176 RNA polymerase-associated protein CTR9 | (RefSeq) protein CTR9 homolog (A)
Cluster-10506.103289	K14489 arabidopsis histidine kinase 2/3/4 (cytokinin receptor) [EC:2.7.13.3] | (RefSeq) probable histidine kinase 4 (A)
Cluster-10506.103292	K10260 F-box and WD-40 domain protein 7 | (RefSeq) predicted protein (A)
Cluster-10506.103300	K11253 histone H3 | (RefSeq) histone H3.2-like (A)
Cluster-10506.103301	K17604 zinc finger SWIM domain-containing protein 3 | (RefSeq) uncharacterized LOC100251030 (A)
Cluster-10506.103303	K15893 hydroxypyruvate reductase 1 | (RefSeq) glycerate dehydrogenase (A)
Cluster-10506.103305	K15271 ATP-dependent DNA helicase HFM1/MER3 [EC:3.6.4.12] | (RefSeq) uncharacterized protein LOC104243736 (A)
Cluster-10506.103316	K15133 mediator of RNA polymerase II transcription subunit 17 | (RefSeq) mediator of RNA polymerase II transcription subunit 17 isoform X1 (A)
Cluster-10506.103321	K13412 calcium-dependent protein kinase [EC:2.7.11.1] | (RefSeq) calcium-dependent protein kinase 16-like (A)
Cluster-10506.103322	K12938 anthocyanidin 5,3-O-glucosyltransferase [EC:2.4.1.-] | (RefSeq) anthocyanidin 5,3-O-glucosyltransferase (A)
Cluster-10506.103323	K12356 coniferyl-alcohol glucosyltransferase [EC:2.4.1.111] | (RefSeq) anthocyanidin 3-O-glucosyltransferase 5-like (A)
Cluster-10506.103326	K03549 KUP system potassium uptake protein | (RefSeq) potassium transporter 19-like (A)
Cluster-10506.103330	K17087 transmembrane 9 superfamily member 3 | (RefSeq) transmembrane 9 superfamily member 1-like (A)
Cluster-10506.103332	K02350 DNA polymerase zeta [EC:2.7.7.7] | (RefSeq) DNA polymerase zeta catalytic subunit-like (A)
Cluster-10506.103336	K00611 ornithine carbamoyltransferase [EC:2.1.3.3] | (RefSeq) ornithine carbamoyltransferase, chloroplastic-like (A)
Cluster-10506.103337	K03515 DNA repair protein REV1 [EC:2.7.7.-] | (RefSeq) uncharacterized protein LOC107894697 (A)
Cluster-10506.103350	K01147 exoribonuclease II [EC:3.1.13.1] | (RefSeq) uncharacterized protein LOC106774033 (A)
Cluster-10506.103358	K23877 xyloglucan O-acetyltransferase | (RefSeq) protein ALTERED XYLOGLUCAN 4 (A)
Cluster-10506.103360	K14506 jasmonic acid-amino synthetase [EC:6.3.2.52] | (RefSeq) uncharacterized LOC109115461 (A)
Cluster-10506.103367	K15032 mTERF domain-containing protein, mitochondrial | (RefSeq) transcription termination factor MTERF9, chloroplastic (A)
Cluster-10506.103368	K15032 mTERF domain-containing protein, mitochondrial | (RefSeq) transcription termination factor MTERF9, chloroplastic (A)
Cluster-10506.103370	K01183 chitinase [EC:3.2.1.14] | (RefSeq) chitinase-3-like protein 2 (A)
Cluster-10506.103372	K03263 translation initiation factor 5A | (RefSeq) eukaryotic translation initiation factor 5A-like (A)
Cluster-10506.103378	K16055 trehalose 6-phosphate synthase/phosphatase [EC:2.4.1.15 3.1.3.12] | (RefSeq) alpha,alpha-trehalose-phosphate synthase [UDP-forming] 6-like (A)
Cluster-10506.103379	K16055 trehalose 6-phosphate synthase/phosphatase [EC:2.4.1.15 3.1.3.12] | (RefSeq) alpha,alpha-trehalose-phosphate synthase [UDP-forming] 6-like (A)
Cluster-10506.103380	K16055 trehalose 6-phosphate synthase/phosphatase [EC:2.4.1.15 3.1.3.12] | (RefSeq) alpha,alpha-trehalose-phosphate synthase [UDP-forming] 6-like (A)
Cluster-10506.103386	K20536 mitogen-activated protein kinase 3 [EC:2.7.11.24] | (RefSeq) mitogen-activated protein kinase 5 (A)
Cluster-10506.103387	K03553 recombination protein RecA | (RefSeq) DNA repair protein recA homolog 1, chloroplastic (A)
Cluster-10506.103390	K04382 serine/threonine-protein phosphatase 2A catalytic subunit [EC:3.1.3.16] | (RefSeq) uncharacterized LOC100272642 (A)
Cluster-10506.103391	K23222 nuclease HARBI1 [EC:3.1.-.-] | (RefSeq) uncharacterized protein LOC104244544 isoform X1 (A)
Cluster-10506.103393	K03676 glutaredoxin 3 | (RefSeq) monothiol glutaredoxin-S10 (A)
Cluster-10506.103397	K16296 serine carboxypeptidase-like clade I [EC:3.4.16.-] | (RefSeq) serine carboxypeptidase-like 12 (A)
Cluster-10506.103398	K16296 serine carboxypeptidase-like clade I [EC:3.4.16.-] | (RefSeq) serine carboxypeptidase-like 12 (A)
Cluster-10506.103402	K13484 5-hydroxyisourate hydrolase / 2-oxo-4-hydroxy-4-carboxy-5-ureidoimidazoline decarboxylase [EC:3.5.2.17 4.1.1.97] | (RefSeq) L10-interacting MYB domain-containing protein-like (A)
Cluster-10506.103406	K02927 large subunit ribosomal protein L40e | (RefSeq) hypothetical protein (A)
Cluster-10506.103411	K00021 hydroxymethylglutaryl-CoA reductase (NADPH) [EC:1.1.1.34] | (RefSeq) 3-hydroxy-3-methylglutaryl-coenzyme A reductase 2 (A)
Cluster-10506.103416	K09580 protein disulfide-isomerase A1 [EC:5.3.4.1] | (RefSeq) protein disulfide isomerase-like 5-2 (A)
Cluster-10506.10342	K15255 ATP-dependent DNA helicase PIF1 [EC:3.6.4.12] | (RefSeq) uncharacterized protein LOC107633289 (A)
Cluster-10506.103422	K10862 tyrosyl-DNA phosphodiesterase 1 [EC:3.1.4.-] | (RefSeq) tyrosyl-DNA phosphodiesterase 1 (A)
Cluster-10506.103432	K11593 eukaryotic translation initiation factor 2C | (RefSeq) protein argonaute 1A-like (A)
Cluster-10506.103433	K21594 translation factor GUF1, mitochondrial [EC:3.6.5.-] | (RefSeq) translation factor GUF1 homolog, chloroplastic isoform X1 (A)
Cluster-10506.103434	K11593 eukaryotic translation initiation factor 2C | (RefSeq) protein argonaute 1A-like (A)
Cluster-10506.103435	K11593 eukaryotic translation initiation factor 2C | (RefSeq) protein argonaute 1A-like (A)
Cluster-10506.103448	K07393 glutathionyl-hydroquinone reductase [EC:1.8.5.7] | (RefSeq) uncharacterized protein LOC110775499 (A)
Cluster-10506.103449	K07393 glutathionyl-hydroquinone reductase [EC:1.8.5.7] | (RefSeq) uncharacterized protein LOC110775499 (A)
Cluster-10506.10345	K00030 isocitrate dehydrogenase (NAD+) [EC:1.1.1.41] | (RefSeq) isocitrate dehydrogenase [NAD] regulatory subunit 1, mitochondrial (A)
Cluster-10506.103450	K19525 vacuolar protein sorting-associated protein 13A/C | (RefSeq) uncharacterized protein LOC110098611 (A)
Cluster-10506.103464	K14833 nucleolar complex protein 2 | (RefSeq) nucleolar complex protein 2 homolog (A)
Cluster-10506.103465	K23288 syndetin | (RefSeq) uncharacterized LOC105761952 (A)
Cluster-10506.10347	K17607 type 2A phosphatase activator TIP41 | (RefSeq) TIP41-like protein (A)
Cluster-10506.103472	K19269 phosphoglycolate phosphatase [EC:3.1.3.18 3.1.3.48] | (RefSeq) phosphoglycolate phosphatase 2-like isoform X1 (A)
Cluster-10506.103473	K19269 phosphoglycolate phosphatase [EC:3.1.3.18 3.1.3.48] | (RefSeq) phosphoglycolate phosphatase 2 (A)
Cluster-10506.103475	K07466 replication factor A1 | (RefSeq) uncharacterized protein At4g28440-like (A)
Cluster-10506.27636	K15338 flap endonuclease GEN [EC:3.1.-.-] | (RefSeq) flap endonuclease GEN-like 2 (A)
Cluster-10506.2764	K13466 EIX receptor 1/2 | (RefSeq) probable LRR receptor-like serine/threonine-protein kinase At4g36180 (A)
Cluster-10506.27642	K12890 splicing factor, arginine/serine-rich 1 | (RefSeq) uncharacterized protein LOC103422586 isoform X1 (A)
Cluster-10506.2765	K15454 tRNA pseudouridine32 synthase [EC:5.4.99.28] | (RefSeq) RNA pseudouridine synthase 7 isoform X1 (A)
Cluster-10506.27650	K03676 glutaredoxin 3 | (RefSeq) glutaredoxin-like (A)
Cluster-10506.2767	K15083 DNA repair protein RAD16 | (RefSeq) ATP-dependent helicase rhp16-like (A)
Cluster-10506.27674	K09458 3-oxoacyl-[acyl-carrier-protein] synthase II [EC:2.3.1.179] | (RefSeq) 3-oxoacyl-[acyl-carrier-protein] synthase, mitochondrial-like (A)
Cluster-10506.27677	K09285 AP2-like factor, ANT lineage | (RefSeq) AP2-like ethylene-responsive transcription factor AIL1 (A)
Cluster-10506.27680	K18635 protein SPIRAL1 and related proteins | (RefSeq) TIDP2933; uncharacterized protein LOC100193571 (A)
Cluster-10506.27684	K10999 cellulose synthase A [EC:2.4.1.12] | (RefSeq) cellulose synthase A catalytic subunit 7 [UDP-forming] (A)
Cluster-10506.27687	K14310 nuclear pore complex protein Nup205 | (RefSeq) nuclear pore complex protein NUP205 (A)
Cluster-10506.27688	K09422 transcription factor MYB, plant | (RefSeq) protein ODORANT1 (A)
Cluster-10506.2769	K01593 aromatic-L-amino-acid/L-tryptophan decarboxylase [EC:4.1.1.28 4.1.1.105] | (RefSeq) tyrosine/DOPA decarboxylase (A)
Cluster-10506.27691	K13217 pre-mRNA-processing factor 39 | (RefSeq) uncharacterized protein LOC114183870 isoform X1 (A)
Cluster-10506.27692	K13217 pre-mRNA-processing factor 39 | (RefSeq) uncharacterized protein LOC114183870 isoform X1 (A)
Cluster-10506.277	K02906 large subunit ribosomal protein L3 | (RefSeq) 50S ribosomal protein L3-2, chloroplastic (A)
Cluster-10506.2770	K00281 glycine dehydrogenase [EC:1.4.4.2] | (RefSeq) glycine dehydrogenase (decarboxylating), mitochondrial (A)
Cluster-10506.27701	K05350 beta-glucosidase [EC:3.2.1.21] | (RefSeq) beta-glucosidase 46 (A)
Cluster-10506.27704	K11713 geranylgeranyl transferase type-1 subunit beta [EC:2.5.1.59] | (RefSeq) geranylgeranyl transferase type-1 subunit beta isoform X1 (A)
Cluster-10506.27711	K01814 phosphoribosylformimino-5-aminoimidazole carboxamide ribotide isomerase [EC:5.3.1.16] | (RefSeq) HIS6; phosphoribosylformimino-5-aminoimidazole carboxamide ribonucleotide isomerase (A)
Cluster-10506.27719	K16224 senescence-induced receptor-like serine/threonine-protein kinase | (RefSeq) senescence-induced receptor-like serine/threonine-protein kinase (A)
Cluster-10506.27728	K14486 auxin response factor | (RefSeq) auxin response factor 5-like (A)
Cluster-10506.27730	K11982 E3 ubiquitin-protein ligase RNF115/126 [EC:2.3.2.27] | (RefSeq) E3 ubiquitin-protein ligase CIP8 (A)
Cluster-10506.27735	K00924 kinase [EC:2.7.1.-] | (RefSeq) probable receptor-like protein kinase At3g55450 isoform X1 (A)
Cluster-10506.27740	K13217 pre-mRNA-processing factor 39 | (RefSeq) uncharacterized protein LOC114183870 isoform X1 (A)
Cluster-10506.27745	K23288 syndetin | (RefSeq) uncharacterized LOC105761952 (A)
Cluster-10506.27746	K13430 serine/threonine-protein kinase PBS1 [EC:2.7.11.1] | (RefSeq) serine/threonine-protein kinase PBS1-like (A)
Cluster-10506.27749	K00895 diphosphate-dependent phosphofructokinase [EC:2.7.1.90] | (RefSeq) pyrophosphate--fructose 6-phosphate 1-phosphotransferase subunit alpha-like (A)
Cluster-10506.27752	K06316 oligosaccharide translocation protein RFT1 | (RefSeq) protein RFT1 homolog isoform X1 (A)
Cluster-10506.27755	K11835 ubiquitin carboxyl-terminal hydrolase 4/11 [EC:3.4.19.12] | (RefSeq) ubiquitin carboxyl-terminal hydrolase 5-like isoform X1 (A)
Cluster-10506.27758	K22530 ATPase family AAA domain-containing protein 1 [EC:3.6.1.-] | (RefSeq) ATPase family AAA domain-containing protein 1-B isoform X1 (A)
Cluster-10506.27761	K23288 syndetin | (RefSeq) uncharacterized LOC105761952 (A)
Cluster-10506.27762	K08818 cell division cycle 2-like [EC:2.7.11.22] | (RefSeq) cyclin-dependent kinase G-2 (A)
Cluster-10506.27766	K03108 signal recognition particle subunit SRP72 | (RefSeq) signal recognition particle subunit SRP72 (A)
Cluster-10506.27769	K17686 Cu+-exporting ATPase [EC:3.6.3.54] | (RefSeq) probable copper-transporting ATPase HMA5 (A)
Cluster-10506.27776	K19882 O-palmitoleoyl-L-serine hydrolase [EC:3.1.1.98] | (RefSeq) pectin acetylesterase 8-like isoform X1 (A)
Cluster-10506.27777	K19882 O-palmitoleoyl-L-serine hydrolase [EC:3.1.1.98] | (RefSeq) pectin acetylesterase 8-like isoform X1 (A)
Cluster-10506.27793	K13217 pre-mRNA-processing factor 39 | (RefSeq) uncharacterized protein LOC114183870 isoform X1 (A)
Cluster-10506.27794	K11418 histone deacetylase 11 [EC:3.5.1.98] | (RefSeq) histone deacetylase 2 isoform X1 (A)
Cluster-10506.278	K09250 cellular nucleic acid-binding protein | (RefSeq) cold shock domain-containing protein 3-like (A)
Cluster-10506.2780	K02350 DNA polymerase zeta [EC:2.7.7.7] | (RefSeq) DNA polymerase zeta catalytic subunit-like (A)
Cluster-10506.27801	K01147 exoribonuclease II [EC:3.1.13.1] | (RefSeq) uncharacterized protein LOC106774033 (A)
Cluster-10506.27804	K03955 NADH dehydrogenase (ubiquinone) 1 alpha/beta subcomplex 1 | (RefSeq) uncharacterized protein LOC109846462 (A)
Cluster-10506.27811	K00968 choline-phosphate cytidylyltransferase [EC:2.7.7.15] | (RefSeq) choline-phosphate cytidylyltransferase 1-like (A)
Cluster-10506.27816	K18980 2-methylene-furan-3-one reductase [EC:1.3.1.105] | (RefSeq) hypothetical protein (A)
Cluster-10506.27819	K22395 cinnamyl-alcohol dehydrogenase [EC:1.1.1.195] | (RefSeq) reticuline oxidase-like (A)
Cluster-10506.27820	K18810 cyclin D1/2/4, plant | (RefSeq) cyclin-D2-1 (A)
Cluster-10506.27823	K10532 heparan-alpha-glucosaminide N-acetyltransferase [EC:2.3.1.78] | (RefSeq) heparan-alpha-glucosaminide N-acetyltransferase-like (A)
Cluster-10506.27832	K01662 1-deoxy-D-xylulose-5-phosphate synthase [EC:2.2.1.7] | (RefSeq) probable 1-deoxy-D-xylulose-5-phosphate synthase, chloroplastic (A)
Cluster-10506.27836	K13420 LRR receptor-like serine/threonine-protein kinase FLS2 [EC:2.7.11.1] | (RefSeq) receptor kinase-like protein Xa21 (A)
Cluster-10506.27845	K07305 peptide-methionine (R)-S-oxide reductase [EC:1.8.4.12] | (RefSeq) uncharacterized mitochondrial protein AtMg00810-like (A)
Cluster-10506.27849	K01522 bis(5'-adenosyl)-triphosphatase [EC:3.6.1.29] | (RefSeq) bifunctional bis(5'-adenosyl)-triphosphatase/adenylylsulfatase FHIT (A)
Cluster-10506.27851	K01230 mannosyl-oligosaccharide alpha-1,2-mannosidase [EC:3.2.1.113] | (RefSeq) mannosyl-oligosaccharide 1,2-alpha-mannosidase MNS1 (A)
Cluster-10506.27854	K00831 phosphoserine aminotransferase [EC:2.6.1.52] | (RefSeq) phosphoserine aminotransferase 2, chloroplastic-like (A)
Cluster-10506.27855	K00831 phosphoserine aminotransferase [EC:2.6.1.52] | (RefSeq) phosphoserine aminotransferase 2, chloroplastic-like (A)
Cluster-10506.27874	K07874 Ras-related protein Rab-1A | (RefSeq) GTP-binding protein YPTM2 (A)
Cluster-10506.2788	K17756 long-chain-alcohol oxidase [EC:1.1.3.20] | (RefSeq) long-chain-alcohol oxidase FAO2-like (A)
Cluster-10506.27881	K15376 gephyrin [EC:2.10.1.1 2.7.7.75] | (RefSeq) molybdopterin biosynthesis protein CNX1-like (A)
Cluster-10506.27882	K04392 Ras-related C3 botulinum toxin substrate 1 | (RefSeq) rac-like GTP-binding protein 5 (A)
Cluster-10506.27892	K18666 activating signal cointegrator complex subunit 1 | (RefSeq) A-kinase anchor protein 7 isoforms delta and gamma (A)
Cluster-10506.27896	K10859 DNA oxidative demethylase [EC:1.14.11.33] | (RefSeq) alpha-ketoglutarate-dependent dioxygenase alkB homolog 3-like (A)
Cluster-10506.27899	K01147 exoribonuclease II [EC:3.1.13.1] | (RefSeq) uncharacterized protein LOC106774033 (A)
Cluster-10506.27902	K17604 zinc finger SWIM domain-containing protein 3 | (RefSeq) protein FAR1-RELATED SEQUENCE 5-like (A)
Cluster-10506.27904	K08819 cyclin-dependent kinase 12/13 [EC:2.7.11.22 2.7.11.23] | (RefSeq) probable serine/threonine-protein kinase At1g54610 (A)
Cluster-10506.27914	K08507 unconventional SNARE in the endoplasmic reticulum protein 1 | (RefSeq) uncharacterized LOC105048970 (A)
Cluster-10506.27915	K15449 tRNA wybutosine-synthesizing protein 1 [EC:4.1.3.44] | (RefSeq) uncharacterized protein LOC8083950 (A)
Cluster-10506.27916	K03239 translation initiation factor eIF-2B subunit alpha | (RefSeq) hypothetical protein (A)
Cluster-10506.27919	K23977 L-glutamine---4-(methylsulfanyl)-2-oxobutanoate aminotransferase [EC:2.6.1.117] | (RefSeq) methionine aminotransferase-like (A)
Cluster-10506.2792	K03063 26S proteasome regulatory subunit T3 | (RefSeq) 26S protease regulatory subunit 6B homolog (A)
Cluster-10506.27923	K13141 integrator complex subunit 4 | (RefSeq) protein SIEL (A)
Cluster-10506.27925	K09531 DnaJ homolog subfamily C member 11 | (RefSeq) chaperone protein dnaJ 13 (A)
Cluster-10506.27927	K03515 DNA repair protein REV1 [EC:2.7.7.-] | (RefSeq) uncharacterized protein LOC107894697 (A)
Cluster-10506.27931	K02995 small subunit ribosomal protein S8e | (RefSeq) 40S ribosomal protein S8 (A)
Cluster-10506.27934	K10878 meiotic recombination protein SPO11 | (RefSeq) DNA topoisomerase 6 subunit A3 (A)
Cluster-10506.27942	K09458 3-oxoacyl-[acyl-carrier-protein] synthase II [EC:2.3.1.179] | (RefSeq) 3-oxoacyl-[acyl-carrier-protein] synthase I, chloroplastic (A)
Cluster-10506.27943	K14300 nuclear pore complex protein Nup133 | (RefSeq) nuclear pore complex protein NUP133 (A)
Cluster-10506.27944	K05658 ATP-binding cassette, subfamily B (MDR/TAP), member 1 [EC:3.6.3.44] | (RefSeq) putative multidrug resistance protein (A)
Cluster-10506.27947	K03106 signal recognition particle subunit SRP54 [EC:3.6.5.4] | (Kazusa) Lj3g3v2185880.1; - (A)
Cluster-10506.27948	K03106 signal recognition particle subunit SRP54 [EC:3.6.5.4] | (RefSeq) signal recognition particle 54 kDa protein 2 (A)
Cluster-10506.27966	K18789 xylogalacturonan beta-1,3-xylosyltransferase [EC:2.4.2.41] | (RefSeq) probable glycosyltransferase At5g11130 (A)
Cluster-10506.27969	K05674 ATP-binding cassette, subfamily C (CFTR/MRP), member 10 | (RefSeq) ABC transporter C family member 13 (A)
Cluster-10506.27971	K10532 heparan-alpha-glucosaminide N-acetyltransferase [EC:2.3.1.78] | (RefSeq) heparan-alpha-glucosaminide N-acetyltransferase (A)
Cluster-10506.27973	K17541 SCY1-like protein 2 | (RefSeq) uncharacterized LOC104611621 (A)
Cluster-10506.27976	K08770 ubiquitin C | (RefSeq) ubiquitin-40S ribosomal protein S27a-like (A)
Cluster-10506.27998	K00820 glucosamine---fructose-6-phosphate aminotransferase (isomerizing) [EC:2.6.1.16] | (RefSeq) glutamine--fructose-6-phosphate aminotransferase [isomerizing] 2-like (A)
Cluster-10506.27999	K13457 disease resistance protein RPM1 | (RefSeq) disease resistance protein RPM1-like (A)
Cluster-10506.28000	K23802 SAC3 family protein THP3/LENG8 | (RefSeq) LOW QUALITY PROTEIN: SAC3 family protein A-like (A)
Cluster-10506.28005	K01303 acylaminoacyl-peptidase [EC:3.4.19.1] | (RefSeq) uncharacterized LOC101311565 (A)
Cluster-10506.28006	K01303 acylaminoacyl-peptidase [EC:3.4.19.1] | (RefSeq) uncharacterized LOC101311565 (A)
Cluster-10506.28007	K01303 acylaminoacyl-peptidase [EC:3.4.19.1] | (RefSeq) uncharacterized LOC101311565 (A)
Cluster-10506.28008	K17604 zinc finger SWIM domain-containing protein 3 | (RefSeq) protein FAR1-RELATED SEQUENCE 5-like (A)
Cluster-10506.28009	K17604 zinc finger SWIM domain-containing protein 3 | (RefSeq) protein FAR1-RELATED SEQUENCE 5-like (A)
Cluster-10506.28011	K03327 multidrug resistance protein, MATE family | (RefSeq) LOW QUALITY PROTEIN: ethionine resistance-conferring protein 1-like (A)
Cluster-10506.28012	K22422 protein downstream neighbor of Son | (RefSeq) uncharacterized protein LOC109833690 (A)
Cluster-10506.28017	K13356 alcohol-forming fatty acyl-CoA reductase [EC:1.2.1.84] | (RefSeq) fatty acyl-CoA reductase 2-like (A)
Cluster-10506.28019	K13356 alcohol-forming fatty acyl-CoA reductase [EC:1.2.1.84] | (RefSeq) fatty acyl-CoA reductase 2-like (A)
Cluster-10506.28023	K12613 mRNA-decapping enzyme subunit 2 [EC:3.6.1.62] | (RefSeq) mRNA-decapping enzyme subunit 2 (A)
Cluster-10506.28025	K23288 syndetin | (RefSeq) uncharacterized LOC105761952 (A)
Cluster-10506.28029	K09422 transcription factor MYB, plant | (RefSeq) LOW QUALITY PROTEIN: myb-related protein 308-like (A)
Cluster-10506.28030	K23288 syndetin | (RefSeq) uncharacterized LOC105761952 (A)
Cluster-10506.28037	K12821 pre-mRNA-processing factor 40 | (RefSeq) pre-mRNA-processing protein 40A-like (A)
Cluster-10506.28052	K15156 mediator of RNA polymerase II transcription subunit 14 | (RefSeq) mediator of RNA polymerase II transcription subunit 14-like (A)
Cluster-10506.28057	K15113 solute carrier family 25 (mitochondrial iron transporter), member 28/37 | (RefSeq) mitoferrin (A)
Cluster-10506.28062	K23334 Ran-binding protein 9/10 | (RefSeq) ran-binding protein 9 (A)
Cluster-10506.28069	K07195 exocyst complex component 7 | (RefSeq) exocyst complex component EXO70A1-like (A)
Cluster-10506.28073	K07195 exocyst complex component 7 | (RefSeq) exocyst complex component EXO70A1-like (A)
Cluster-10506.28074	K15255 ATP-dependent DNA helicase PIF1 [EC:3.6.4.12] | (RefSeq) uncharacterized LOC107792791 (A)
Cluster-10506.28075	K05387 glutamate receptor, ionotropic, plant | (RefSeq) glutamate receptor 2.5-like (A)
Cluster-10506.28076	K02704 photosystem II CP47 chlorophyll apoprotein | (RefSeq) uncharacterized protein LOC110789024 (A)
Cluster-10506.28077	K15255 ATP-dependent DNA helicase PIF1 [EC:3.6.4.12] | (RefSeq) uncharacterized LOC107792791 (A)
Cluster-10506.28085	K09422 transcription factor MYB, plant | (RefSeq) myb-like protein AA (A)
Cluster-10506.28095	K13217 pre-mRNA-processing factor 39 | (RefSeq) uncharacterized protein LOC114183870 isoform X1 (A)
Cluster-10506.28098	K09286 EREBP-like factor | (RefSeq) ethylene-responsive transcription factor ERF023-like (A)
Cluster-10506.28100	K11251 histone H2A | (RefSeq) histone H2A.1-like (A)
Cluster-10506.28101	K03537 ribonuclease P/MRP protein subunit POP5 [EC:3.1.26.5] | (RefSeq) probable ribonuclease P/MRP protein subunit POP5 (A)
Cluster-10506.28108	K12471 epsin | (RefSeq) clathrin interactor EPSIN 2 (A)
Cluster-10506.28109	K01968 3-methylcrotonyl-CoA carboxylase alpha subunit [EC:6.4.1.4] | (RefSeq) LOW QUALITY PROTEIN: methylcrotonoyl-CoA carboxylase subunit alpha, mitochondrial-like (A)
Cluster-10506.28114	K15397 3-ketoacyl-CoA synthase [EC:2.3.1.199] | (RefSeq) uncharacterized LOC109185251 (A)
Cluster-10506.28115	K12447 UDP-sugar pyrophosphorylase [EC:2.7.7.64] | (RefSeq) uncharacterized protein LOC104808371 (A)
Cluster-10506.28116	K02880 large subunit ribosomal protein L17e | (RefSeq) 60S ribosomal protein L17 (A)
Cluster-10506.28119	K16055 trehalose 6-phosphate synthase/phosphatase [EC:2.4.1.15 3.1.3.12] | (RefSeq) probable alpha,alpha-trehalose-phosphate synthase [UDP-forming] 7 (A)
Cluster-10506.28120	K07393 glutathionyl-hydroquinone reductase [EC:1.8.5.7] | (RefSeq) uncharacterized protein LOC110775499 (A)
Cluster-10506.28121	K17361 acyl-coenzyme A thioesterase 9 [EC:3.1.2.-] | (RefSeq) acyl-coenzyme A thioesterase 9, mitochondrial (A)
Cluster-10506.28122	K13172 serine/arginine repetitive matrix protein 2 | (RefSeq) uncharacterized protein LOC111450450 isoform X1 (A)
Cluster-10506.28129	K04354 serine/threonine-protein phosphatase 2A regulatory subunit B | (RefSeq) serine/threonine protein phosphatase 2A 55 kDa regulatory subunit B beta isoform-like (A)
Cluster-10506.28131	K13217 pre-mRNA-processing factor 39 | (RefSeq) uncharacterized protein LOC114183870 isoform X1 (A)
Cluster-10506.28135	K11253 histone H3 | (RefSeq) uncharacterized protein LOC110788621 (A)
Cluster-10506.28145	K02927 large subunit ribosomal protein L40e | (RefSeq) hypothetical protein (A)
Cluster-10506.28156	K14823 rRNA-processing protein EBP2 | (RefSeq) probable rRNA-processing protein EBP2 homolog (A)
Cluster-10506.28162	K20667 beta-amyrin 28-monooxygenase [EC:1.14.13.201] | (RefSeq) beta-amyrin 28-oxidase-like (A)
Cluster-10506.28174	K18328 lariat debranching enzyme [EC:3.1.-.-] | (RefSeq) lariat debranching enzyme isoform X1 (A)
Cluster-10506.28187	K23877 xyloglucan O-acetyltransferase | (RefSeq) protein ALTERED XYLOGLUCAN 4 (A)
Cluster-10506.28201	K09569 FK506-binding protein 2 [EC:5.2.1.8] | (RefSeq) hypothetical protein (A)
Cluster-10506.28202	K12447 UDP-sugar pyrophosphorylase [EC:2.7.7.64] | (RefSeq) uncharacterized protein LOC104808371 (A)
Cluster-10506.28216	K08867 WNK lysine deficient protein kinase [EC:2.7.11.1] | (RefSeq) probable serine/threonine-protein kinase WNK5 (A)
Cluster-10506.28217	K10712 cysteamine dioxygenase [EC:1.13.11.19] | (RefSeq) plant cysteine oxidase 2-like (A)
Cluster-10506.28221	K13217 pre-mRNA-processing factor 39 | (RefSeq) uncharacterized protein LOC114183870 isoform X1 (A)
Cluster-10506.28223	K03515 DNA repair protein REV1 [EC:2.7.7.-] | (RefSeq) uncharacterized protein LOC107894697 (A)
Cluster-10506.28225	K03283 heat shock 70kDa protein 1/2/6/8 | (RefSeq) ribosome-associated molecular chaperone SSB1 (A)
Cluster-10506.28229	K15692 E3 ubiquitin-protein ligase RNF13 [EC:2.3.2.27] | (RefSeq) receptor homology region, transmembrane domain- and RING domain-containing protein 1 (A)
Cluster-10506.28235	K10406 kinesin family member C2/C3 | (RefSeq) kinesin-like protein KIN-14J (A)
Cluster-10506.28238	K13457 disease resistance protein RPM1 | (RefSeq) disease resistance protein RPM1-like (A)
Cluster-10506.28239	K13457 disease resistance protein RPM1 | (RefSeq) disease resistance protein RPM1-like (A)
Cluster-10506.28240	K13457 disease resistance protein RPM1 | (RefSeq) disease resistance protein RPM1-like (A)
Cluster-10506.28241	K01183 chitinase [EC:3.2.1.14] | (RefSeq) chitinase-3-like protein 2 (A)
Cluster-10506.28248	K15718 linoleate 9S-lipoxygenase [EC:1.13.11.58] | (RefSeq) probable linoleate 9S-lipoxygenase 4 (A)
Cluster-10506.28249	K13457 disease resistance protein RPM1 | (RefSeq) disease resistance protein RPM1-like (A)
Cluster-10506.28250	K13457 disease resistance protein RPM1 | (RefSeq) disease resistance protein RPM1-like (A)
Cluster-10506.28252	K03515 DNA repair protein REV1 [EC:2.7.7.-] | (RefSeq) uncharacterized protein LOC107894697 (A)
Cluster-10506.28253	K15255 ATP-dependent DNA helicase PIF1 [EC:3.6.4.12] | (RefSeq) uncharacterized protein LOC101786894 (A)
Cluster-10506.28255	K07305 peptide-methionine (R)-S-oxide reductase [EC:1.8.4.12] | (RefSeq) uncharacterized mitochondrial protein AtMg00810-like (A)
Cluster-10506.28260	K13963 serpin B | (RefSeq) serpin-ZXA-like (A)
Cluster-10506.28265	K21568 pinoresinol/lariciresinol reductase [EC:1.23.1.1 1.23.1.2 1.23.1.3 1.23.1.4] | (RefSeq) bifunctional pinoresinol-lariciresinol reductase 2-like (A)
Cluster-10506.28275	K02961 small subunit ribosomal protein S17 | (RefSeq) uncharacterized protein LOC110611567 (A)
Cluster-10506.28276	K10357 myosin V | (RefSeq) myosin-15-like (A)
Cluster-10506.28277	K16280 E3 ubiquitin-protein ligase RGLG [EC:2.3.2.27] | (RefSeq) E3 ubiquitin-protein ligase RGLG5-like (A)
Cluster-10506.28284	K05350 beta-glucosidase [EC:3.2.1.21] | (RefSeq) pco088410; uncharacterized protein LOC100282438 precursor (A)
Cluster-10506.28286	K06901 putative MFS transporter, AGZA family, xanthine/uracil permease | (RefSeq) adenine/guanine permease AZG1-like (A)
Cluster-10506.2830	K01147 exoribonuclease II [EC:3.1.13.1] | (RefSeq) uncharacterized protein LOC106774033 (A)
Cluster-10506.28304	K13217 pre-mRNA-processing factor 39 | (RefSeq) uncharacterized protein LOC114183870 isoform X1 (A)
[truncated: 45,209 more rows]

## Sheet: Table S5
Table S5. Number of unigenes related to each annotated KEGG enrichment pathway for leaf and root samples from V. mengtzeanum
KEGG Pathway	Count of Unigenes	Pathway ID	Gene_id
Metabolic pathways	1786	ko01100	Cluster-10506.22644	Cluster-10506.2899	Cluster-10506.38440	Cluster-10506.50985	Cluster-10506.50987	Cluster-10506.54621	Cluster-10506.65024	Cluster-10506.69357	Cluster-10506.81006	Cluster-10506.81587	Cluster-52574.0	Cluster-10506.20143	Cluster-10506.25595	Cluster-10506.103714	Cluster-10506.55288	Cluster-10506.59550	Cluster-10506.59958	Cluster-10506.69542	Cluster-10506.73898	Cluster-14692.0	Cluster-18613.0	Cluster-19645.0	Cluster-21566.0	Cluster-27807.0	Cluster-33206.0	Cluster-10506.115006	Cluster-3890.0	Cluster-41873.0	Cluster-47079.0	Cluster-49874.0	Cluster-52011.0	Cluster-5579.0	Cluster-9164.0	Cluster-10506.119103	Cluster-10506.121368	Cluster-10506.123663	Cluster-10506.19884	Cluster-28717.0	Cluster-10506.16902	Cluster-10506.3397	Cluster-10506.52212	Cluster-10506.59613	Cluster-10506.64242	Cluster-10506.67281	Cluster-10506.69210	Cluster-12721.0	Cluster-13678.0
Biosynthesis of secondary metabolites	1754	ko01110	Cluster-10506.22644	Cluster-10506.2899	Cluster-10506.38440	Cluster-10506.50985	Cluster-10506.50987	Cluster-10506.54621	Cluster-10506.65024	Cluster-10506.69357	Cluster-10506.81006	Cluster-10506.81587	Cluster-52574.0	Cluster-10506.20143	Cluster-10506.25595	Cluster-10506.103714	Cluster-10506.55288	Cluster-10506.59550	Cluster-10506.59958	Cluster-10506.69542	Cluster-10506.73898	Cluster-14692.0	Cluster-18613.0	Cluster-19645.0	Cluster-21566.0	Cluster-27807.0	Cluster-33206.0	Cluster-10506.115006	Cluster-3890.0	Cluster-41873.0	Cluster-47079.0	Cluster-49874.0	Cluster-52011.0	Cluster-5579.0	Cluster-9164.0	Cluster-10506.119103	Cluster-10506.121368	Cluster-10506.123663	Cluster-10506.19884	Cluster-28717.0	Cluster-10506.16902	Cluster-10506.61295	Cluster-10506.73351	Cluster-10506.86864	Cluster-10506.88668	Cluster-10506.92953	Cluster-16044.0	Cluster-20984.0	Cluster-10506.115117
Plant-pathogen interaction	1697	ko04626	Cluster-10506.3232	Cluster-10506.73763	Cluster-34074.0	Cluster-35239.0	Cluster-42699.0	Cluster-47003.0	Cluster-51944.0	Cluster-10506.62142	Cluster-10506.64334	Cluster-10506.66560	Cluster-10506.75319	Cluster-10506.78041	Cluster-11239.0	Cluster-32486.0	Cluster-41277.0	Cluster-46501.0	Cluster-7408.0	Cluster-10506.121000	Cluster-10506.124151	Cluster-10506.127511	Cluster-10506.31500	Cluster-10506.323	Cluster-10506.43070	Cluster-10506.52438	Cluster-10057.0	Cluster-10506.54201	Cluster-10506.55478	Cluster-10506.56783	Cluster-10506.58887	Cluster-10506.62594	Cluster-10506.63118	Cluster-10506.63303	Cluster-10506.63476	Cluster-10506.64984	Cluster-10506.65125	Cluster-10506.65418	Cluster-10506.66063	Cluster-10506.66108	Cluster-10506.66118	Cluster-10506.66671	Cluster-10506.68915	Cluster-10506.69126	Cluster-10506.6920	Cluster-10506.70375	Cluster-10506.70901	Cluster-10506.71278	Cluster-10506.71580
Ribosome	1586	ko03010	Cluster-10506.108814	Cluster-10506.108815	Cluster-10506.77384	Cluster-10506.55128	Cluster-10506.78308	Cluster-10506.46525	Cluster-10506.46527	Cluster-10506.59790	Cluster-10506.77928	Cluster-13665.0	Cluster-10506.114353	Cluster-10506.114355	Cluster-31028.1	Cluster-3434.0	Cluster-10506.115552	Cluster-39504.0	Cluster-44795.0	Cluster-46851.0	Cluster-10506.1561	Cluster-10506.44314	Cluster-10506.55837	Cluster-10506.61454	Cluster-10506.64888	Cluster-10506.68041	Cluster-10506.71586	Cluster-10506.89423	Cluster-15172.0	Cluster-18532.0	Cluster-19174.0	Cluster-22844.0	Cluster-24491.0	Cluster-26947.0	Cluster-35011.0	Cluster-40605.0	Cluster-43234.0	Cluster-43559.0	Cluster-43708.0	Cluster-5100.0	Cluster-51095.0	Cluster-52423.0	Cluster-52423.1	Cluster-10506.46332	Cluster-10506.107717	Cluster-10506.64207	Cluster-2889.0	Cluster-10506.22525	Cluster-10506.52971
Protein processing in endoplasmic reticulum	1244	ko04141	Cluster-10506.57129	Cluster-10506.20501	Cluster-10506.21550	Cluster-10506.22444	Cluster-10506.24297	Cluster-10506.27851	Cluster-10506.29626	Cluster-10506.31049	Cluster-10506.103593	Cluster-10506.37716	Cluster-10506.104497	Cluster-10506.39864	Cluster-10506.41741	Cluster-10506.43616	Cluster-10506.44209	Cluster-10506.105211	Cluster-10506.44625	Cluster-10506.45762	Cluster-10506.105967	Cluster-10506.52890	Cluster-10506.53363	Cluster-10506.53365	Cluster-10506.56490	Cluster-10506.57693	Cluster-10506.60653	Cluster-10506.60783	Cluster-10506.6089	Cluster-10506.62459	Cluster-10506.68899	Cluster-10506.70190	Cluster-10506.71275	Cluster-10506.75122	Cluster-10506.77412	Cluster-10506.77443	Cluster-10506.78205	Cluster-10506.80240	Cluster-10506.110531	Cluster-10506.83290	Cluster-10506.87803	Cluster-10506.89654	Cluster-10506.111788	Cluster-10506.111862	Cluster-10506.91408	Cluster-10506.92548	Cluster-10506.94122	Cluster-10506.96394	Cluster-10506.96790
MAPK signaling pathway - plant	1187	ko04016	Cluster-10506.39620	Cluster-10506.46197	Cluster-10506.53977	Cluster-10506.65417	Cluster-10506.67270	Cluster-10506.68107	Cluster-10506.74028	Cluster-10506.85118	Cluster-21473.0	Cluster-33786.0	Cluster-39105.1	Cluster-4459.0	Cluster-50384.0	Cluster-50832.0	Cluster-51807.0	Cluster-51997.0	Cluster-7615.0	Cluster-896.0	Cluster-10506.14842	Cluster-10506.31500	Cluster-10506.323	Cluster-10506.43070	Cluster-10506.52438	Cluster-10057.0	Cluster-10506.54201	Cluster-10506.55478	Cluster-10506.56783	Cluster-10506.58887	Cluster-10506.62594	Cluster-10506.63118	Cluster-10506.63303	Cluster-10506.63476	Cluster-10506.64984	Cluster-10506.65125	Cluster-10506.65418	Cluster-10506.66063	Cluster-10506.66108	Cluster-10506.66118	Cluster-10506.66671	Cluster-10506.68915	Cluster-10506.69126	Cluster-10506.6920	Cluster-10506.70375	Cluster-10506.70901	Cluster-10506.71278	Cluster-10506.71580	Cluster-10506.73562
Carbon metabolism	1131	ko01200	Cluster-10506.22002	Cluster-10506.22177	Cluster-10506.65661	Cluster-10506.70256	Cluster-24219.0	Cluster-27392.0	Cluster-27392.1	Cluster-10506.123979	Cluster-10506.123980	Cluster-10506.22016	Cluster-10506.63361	Cluster-10506.65558	Cluster-10506.66771	Cluster-10506.72940	Cluster-10506.89484	Cluster-10506.99351	Cluster-10506.99981	Cluster-13495.0	Cluster-26242.0	Cluster-34882.0	Cluster-52685.3	Cluster-6773.0	Cluster-8769.0	Cluster-10506.3219	Cluster-10506.47346	Cluster-10506.51852	Cluster-10506.68652	Cluster-5310.0	Cluster-10506.43264	Cluster-10506.60506	Cluster-10506.62094	Cluster-10506.63215	Cluster-10506.107981	Cluster-10506.66863	Cluster-10506.72784	Cluster-10506.95015	Cluster-10506.95401	Cluster-11763.0	Cluster-31843.0	Cluster-33483.0	Cluster-37115.0	Cluster-37115.1	Cluster-47364.0	Cluster-47364.1	Cluster-47559.0	Cluster-5687.0	Cluster-5687.1
Plant hormone signal transduction	1110	ko04075	Cluster-10506.45206	Cluster-10506.49252	Cluster-10506.49922	Cluster-10506.59238	Cluster-10506.65498	Cluster-10506.68672	Cluster-10506.77419	Cluster-10506.78616	Cluster-52580.0	Cluster-10506.21028	Cluster-10506.102991	Cluster-10506.102992	Cluster-10506.45795	Cluster-10506.45796	Cluster-10506.45929	Cluster-10506.48271	Cluster-10506.106511	Cluster-10506.56978	Cluster-10506.58422	Cluster-10506.65728	Cluster-10506.75303	Cluster-10506.75380	Cluster-10506.91960	Cluster-10506.112175	Cluster-10506.9515	Cluster-10506.97450	Cluster-33495.0	Cluster-33495.2	Cluster-10506.117454	Cluster-10506.16092	Cluster-10506.25378	Cluster-10506.25481	Cluster-10506.103129	Cluster-10506.29141	Cluster-10506.29264	Cluster-10506.103673	Cluster-10506.36062	Cluster-10506.36573	Cluster-10506.37335	Cluster-10506.38946	Cluster-10506.41158	Cluster-10506.41433	Cluster-10506.41468	Cluster-10506.43209	Cluster-10506.43654	Cluster-10506.44533	Cluster-10506.45882
RNA transport	1106	ko03013	Cluster-10506.23919	Cluster-10506.56636	Cluster-10506.107709	Cluster-10506.63545	Cluster-10506.70396	Cluster-10506.73588	Cluster-19572.0	Cluster-52985.0	Cluster-10506.125424	Cluster-10506.100012	Cluster-10506.84030	Cluster-24628.0	Cluster-10506.24709	Cluster-10506.65022	Cluster-10506.96935	Cluster-10506.18897	Cluster-10506.21511	Cluster-10506.10303	Cluster-10506.10304	Cluster-10506.10307	Cluster-10506.25597	Cluster-10506.31151	Cluster-10506.38585	Cluster-10506.38586	Cluster-10506.40432	Cluster-10506.43904	Cluster-10506.44147	Cluster-10506.44492	Cluster-10506.105660	Cluster-10506.49425	Cluster-10506.10784	Cluster-10506.64025	Cluster-10506.108569	Cluster-10506.100195	Cluster-10506.83939	Cluster-10506.110858	Cluster-10506.86394	Cluster-10506.87230	Cluster-10506.88651	Cluster-10506.90111	Cluster-14152.0	Cluster-22566.0	Cluster-22566.2	Cluster-23322.0	Cluster-2786.0	Cluster-33429.0	Cluster-10506.11592
Spliceosome	1090	ko03040	Cluster-10506.21290	Cluster-10506.28225	Cluster-10506.29406	Cluster-10506.30876	Cluster-10506.35467	Cluster-10506.37429	Cluster-10506.39378	Cluster-10506.3996	Cluster-10506.4082	Cluster-10506.42713	Cluster-10506.4304	Cluster-10506.43218	Cluster-10506.44377	Cluster-10506.44901	Cluster-10506.45074	Cluster-10506.45538	Cluster-10506.46198	Cluster-10506.49715	Cluster-10506.49921	Cluster-10506.51500	Cluster-10506.51538	Cluster-10506.106223	Cluster-10506.106328	Cluster-10506.54166	Cluster-10506.54577	Cluster-10506.106477	Cluster-10506.106478	Cluster-10506.56635	Cluster-10506.56875	Cluster-10506.57085	Cluster-10506.59413	Cluster-10506.59419	Cluster-10506.107521	Cluster-10506.61440	Cluster-10506.61867	Cluster-10506.61995	Cluster-10506.62001	Cluster-10506.62030	Cluster-10506.62114	Cluster-10506.622	Cluster-10506.62265	Cluster-10506.62877	Cluster-10506.63181	Cluster-10506.63328	Cluster-10506.63441	Cluster-10506.63525	Cluster-10506.63842
Biosynthesis of amino acids	1045	ko01230	Cluster-28717.0	Cluster-10506.16902	Cluster-10506.46040	Cluster-10506.6746	Cluster-10506.121382	Cluster-10506.122257	Cluster-10506.10345	Cluster-10506.59880	Cluster-10506.60171	Cluster-10506.60887	Cluster-10506.6354	Cluster-10506.7075	Cluster-10506.7076	Cluster-10462.0	Cluster-10462.1	Cluster-10506.79146	Cluster-10506.87869	Cluster-10856.0	Cluster-10856.1	Cluster-1626.0	Cluster-16656.0	Cluster-23325.0	Cluster-36536.0	Cluster-38208.0	Cluster-40003.0	Cluster-46195.0	Cluster-47451.0	Cluster-567.0	Cluster-10506.121076	Cluster-10506.14635	Cluster-10506.31380	Cluster-10506.38957	Cluster-10506.47320	Cluster-10506.51183	Cluster-10506.52763	Cluster-10506.60267	Cluster-10506.61798	Cluster-10506.61955	Cluster-10506.68120	Cluster-10506.68959	Cluster-10506.70625	Cluster-10506.70998	Cluster-10506.79284	Cluster-10506.79285	Cluster-10506.79395	Cluster-10506.93774	Cluster-13734.0
Amino sugar and nucleotide sugar metabolism	1010	ko00520	Cluster-10506.36393	Cluster-10506.47982	Cluster-10506.50588	Cluster-10506.50589	Cluster-10506.56199	Cluster-10506.60678	Cluster-10506.64389	Cluster-10506.65597	Cluster-10506.67277	Cluster-11958.0	Cluster-27113.0	Cluster-3813.0	Cluster-3813.1	Cluster-10506.20477	Cluster-10506.59763	Cluster-10506.64290	Cluster-10506.66433	Cluster-10506.67142	Cluster-10506.68744	Cluster-10506.69022	Cluster-2763.0	Cluster-32185.0	Cluster-49015.0	Cluster-49996.0	Cluster-10506.119443	Cluster-10506.72125	Cluster-10506.128439	Cluster-12940.0	Cluster-16188.0	Cluster-23907.0	Cluster-25291.1	Cluster-31596.0	Cluster-40372.0	Cluster-42288.0	Cluster-46532.0	Cluster-10506.73816	Cluster-10506.92437	Cluster-10506.92868	Cluster-10506.12944	Cluster-10506.15378	Cluster-39476.0	Cluster-39476.1	Cluster-10506.22142	Cluster-10506.22159	Cluster-10506.22161	Cluster-10506.22164	Cluster-10506.22165
Endocytosis	811	ko04144	Cluster-10506.226	Cluster-10506.227	Cluster-10506.26227	Cluster-10506.2994	Cluster-10506.32542	Cluster-10506.38152	Cluster-10506.38984	Cluster-10506.107350	Cluster-10506.62156	Cluster-10506.66631	Cluster-10506.75172	Cluster-10506.77416	Cluster-10506.81088	Cluster-10506.84796	Cluster-10506.85506	Cluster-10506.94743	Cluster-10506.98270	Cluster-10506.112750	Cluster-22845.0	Cluster-30883.0	Cluster-30883.1	Cluster-10506.114826	Cluster-35017.0	Cluster-35089.1	Cluster-4460.0	Cluster-4460.1	Cluster-51032.0	Cluster-10506.14122	Cluster-10506.10219	Cluster-10506.21031	Cluster-10506.24119	Cluster-10506.34066	Cluster-10506.36918	Cluster-10506.37229	Cluster-10506.40606	Cluster-10506.42103	Cluster-10506.45757	Cluster-10506.46978	Cluster-10506.50294	Cluster-10506.54269	Cluster-10506.60501	Cluster-10506.61652	Cluster-10506.62528	Cluster-10506.67534	Cluster-10506.69735	Cluster-10506.75026	Cluster-10506.76106
Pentose and glucuronate interconversions	743	ko00040	Cluster-10506.25595	Cluster-10506.103714	Cluster-10506.55288	Cluster-10506.59550	Cluster-10506.59958	Cluster-10506.69542	Cluster-10506.73898	Cluster-14692.0	Cluster-18613.0	Cluster-19645.0	Cluster-21566.0	Cluster-27807.0	Cluster-33206.0	Cluster-10506.115006	Cluster-3890.0	Cluster-41873.0	Cluster-47079.0	Cluster-49874.0	Cluster-52011.0	Cluster-5579.0	Cluster-9164.0	Cluster-10506.119103	Cluster-10506.121368	Cluster-10506.123663	Cluster-10506.19884	Cluster-10506.3397	Cluster-10506.52212	Cluster-10506.59613	Cluster-10506.64242	Cluster-10506.67281	Cluster-10506.69210	Cluster-12721.0	Cluster-13678.0	Cluster-19416.0	Cluster-22348.0	Cluster-39674.0	Cluster-5575.0	Cluster-10506.36393	Cluster-10506.47982	Cluster-10506.50588	Cluster-10506.50589	Cluster-10506.56199	Cluster-10506.60678	Cluster-10506.64389	Cluster-10506.65597	Cluster-10506.67277	Cluster-11958.0
Ubiquitin mediated proteolysis	742	ko04120	Cluster-14133.0	Cluster-24287.0	Cluster-43121.0	Cluster-10506.23411	Cluster-10506.103406	Cluster-10506.28145	Cluster-10506.31149	Cluster-10506.42511	Cluster-10506.42512	Cluster-10506.42543	Cluster-10506.4302	Cluster-10506.43391	Cluster-10506.44222	Cluster-10506.46239	Cluster-10506.47656	Cluster-10506.478	Cluster-10506.54503	Cluster-10506.55503	Cluster-10506.55585	Cluster-10506.56467	Cluster-10506.57904	Cluster-10506.61254	Cluster-10506.61286	Cluster-10506.61713	Cluster-10506.61971	Cluster-10506.65034	Cluster-10506.66187	Cluster-10506.69813	Cluster-10506.699	Cluster-10506.70644	Cluster-10506.75479	Cluster-10506.85722	Cluster-10506.112864	Cluster-15961.0	Cluster-16253.0	Cluster-17564.0	Cluster-23348.0	Cluster-28884.0	Cluster-30272.0	Cluster-35351.0	Cluster-44772.0	Cluster-10506.116202	Cluster-49303.0	Cluster-50280.0	Cluster-51042.0	Cluster-51689.0	Cluster-52757.0
Starch and sucrose metabolism	737	ko00500	Cluster-10506.39696	Cluster-10506.40948	Cluster-10506.48928	Cluster-10506.61876	Cluster-10506.62577	Cluster-10506.65961	Cluster-10506.109844	Cluster-10506.77081	Cluster-36200.0	Cluster-10506.115945	Cluster-10506.44167	Cluster-10506.95361	Cluster-23793.0	Cluster-48310.0	Cluster-10506.124652	Cluster-10506.25963	Cluster-10506.37733	Cluster-10506.40100	Cluster-10506.41958	Cluster-10506.4487	Cluster-10506.52280	Cluster-10506.61164	Cluster-10506.63126	Cluster-10506.64960	Cluster-10506.65572	Cluster-10506.66622	Cluster-10506.66646	Cluster-10506.66917	Cluster-10506.68340	Cluster-10506.69220	Cluster-10506.70975	Cluster-10506.83344	Cluster-10506.87618	Cluster-10506.90612	Cluster-38999.0	Cluster-10506.13381	Cluster-10506.65113	Cluster-10506.65628	Cluster-24097.0	Cluster-24097.1	Cluster-24912.0	Cluster-24912.1	Cluster-10506.114293	Cluster-10506.120764	Cluster-10506.32454	Cluster-10506.24055	Cluster-10506.57801
Galactose metabolism	684	ko00052	Cluster-10506.24876	Cluster-10506.32695	Cluster-10506.33537	Cluster-10506.40136	Cluster-10506.43529	Cluster-10506.48447	Cluster-10506.54253	Cluster-10506.70689	Cluster-10506.72369	Cluster-10506.91646	Cluster-10506.91649	Cluster-10506.94366	Cluster-10506.94367	Cluster-37018.0	Cluster-43236.0	Cluster-46461.0	Cluster-46665.0	Cluster-47737.0	Cluster-52753.1	Cluster-5838.0	Cluster-6770.0	Cluster-10506.123677	Cluster-10506.11875	Cluster-10506.28804	Cluster-10506.32139	Cluster-10506.33731	Cluster-10506.103916	Cluster-10506.10418	Cluster-10506.104515	Cluster-10506.40949	Cluster-10506.54765	Cluster-10506.54801	Cluster-10506.55516	Cluster-10506.55657	Cluster-10506.56591	Cluster-10506.56661	Cluster-10506.62060	Cluster-10506.62305	Cluster-10506.65067	Cluster-10506.66204	Cluster-10506.10854	Cluster-10506.10855	Cluster-10506.67300	Cluster-10506.68981	Cluster-10506.70693	Cluster-10506.71909	Cluster-10506.72771
Oxidative phosphorylation	679	ko00190	Cluster-10506.32011	Cluster-10506.43766	Cluster-10506.64276	Cluster-10506.108164	Cluster-17376.0	Cluster-17691.0	Cluster-20500.0	Cluster-10506.114797	Cluster-49177.0	Cluster-6997.0	Cluster-8714.0	Cluster-10506.19021	Cluster-10506.71218	Cluster-21082.0	Cluster-27958.0	Cluster-3132.0	Cluster-8873.0	Cluster-10506.30392	Cluster-10506.48299	Cluster-48343.0	Cluster-6890.0	Cluster-2601.0	Cluster-10506.47272	Cluster-10506.54706	Cluster-10506.60079	Cluster-30697.0	Cluster-42587.0	Cluster-50364.0	Cluster-10506.50009	Cluster-10506.95891	Cluster-10506.95892	Cluster-11393.0	Cluster-1294.0	Cluster-1294.1	Cluster-19540.0	Cluster-22108.0	Cluster-22130.0	Cluster-28668.0	Cluster-48321.0	Cluster-48813.0	Cluster-49181.0	Cluster-6602.0	Cluster-9209.0	Cluster-10506.18547	Cluster-10506.22623	Cluster-10506.49180	Cluster-10100.0
Ascorbate and aldarate metabolism	639	ko00053	Cluster-10506.36393	Cluster-10506.47982	Cluster-10506.50588	Cluster-10506.50589	Cluster-10506.56199	Cluster-10506.60678	Cluster-10506.64389	Cluster-10506.65597	Cluster-10506.67277	Cluster-11958.0	Cluster-27113.0	Cluster-3813.0	Cluster-3813.1	Cluster-10506.39007	Cluster-10506.61134	Cluster-10506.12447	Cluster-10506.21469	Cluster-10506.36505	Cluster-10506.41571	Cluster-10506.47216	Cluster-10506.52353	Cluster-10050.0	Cluster-10506.55669	Cluster-10506.62254	Cluster-10506.63174	Cluster-10506.64161	Cluster-10506.65470	Cluster-10506.66029	Cluster-10506.70727	Cluster-10506.72139	Cluster-10506.92633	Cluster-10506.93552	Cluster-10506.94309	Cluster-2483.0	Cluster-25888.0	Cluster-26267.0	Cluster-32076.0	Cluster-34620.0	Cluster-35005.1	Cluster-40418.0	Cluster-42439.0	Cluster-46199.0	Cluster-48725.0	Cluster-49881.0	Cluster-50981.0	Cluster-50981.1	Cluster-51230.0
Phenylpropanoid biosynthesis	622	ko00940	Cluster-10506.29276	Cluster-10506.38515	Cluster-10506.54108	Cluster-10506.57861	Cluster-10506.58697	Cluster-10506.63410	Cluster-10506.64854	Cluster-10506.68173	Cluster-10506.70886	Cluster-10506.109289	Cluster-10506.77516	Cluster-18073.0	Cluster-10506.123502	Cluster-10506.2314	Cluster-10506.23568	Cluster-10506.2402	Cluster-10506.26660	Cluster-10506.33584	Cluster-10506.34852	Cluster-10506.36409	Cluster-10506.37934	Cluster-10506.40863	Cluster-10506.44511	Cluster-10506.45061	Cluster-10506.45062	Cluster-10506.45867	Cluster-10506.46919	Cluster-10506.47204	Cluster-10506.47387	Cluster-10506.47398	Cluster-10506.48456	Cluster-10506.52076	Cluster-10506.106255	Cluster-0.0	Cluster-10506.54814	Cluster-10506.55846	Cluster-10506.57596	Cluster-10506.57722	Cluster-10506.58049	Cluster-10506.10680	Cluster-10506.58645	Cluster-10506.63479	Cluster-10506.6377	Cluster-10506.64418	Cluster-10506.66426	Cluster-10506.68291	Cluster-10506.6890
Glycolysis / Gluconeogenesis	587	ko00010	Cluster-10506.22644	Cluster-10506.2899	Cluster-10506.38440	Cluster-10506.50985	Cluster-10506.50987	Cluster-10506.54621	Cluster-10506.65024	Cluster-10506.69357	Cluster-10506.81006	Cluster-10506.81587	Cluster-52574.0	Cluster-10506.20143	Cluster-10506.25595	Cluster-10506.103714	Cluster-10506.55288	Cluster-10506.59550	Cluster-10506.59958	Cluster-10506.69542	Cluster-10506.73898	Cluster-14692.0	Cluster-18613.0	Cluster-19645.0	Cluster-21566.0	Cluster-27807.0	Cluster-33206.0	Cluster-10506.115006	Cluster-3890.0	Cluster-41873.0	Cluster-47079.0	Cluster-49874.0	Cluster-52011.0	Cluster-5579.0	Cluster-9164.0	Cluster-10506.119103	Cluster-10506.121368	Cluster-10506.123663	Cluster-10506.19884	Cluster-10506.23949	Cluster-10506.27044	Cluster-10506.63636	Cluster-10506.76455	Cluster-10506.82940	Cluster-2146.0	Cluster-41488.1	Cluster-5407.0	Cluster-10506.37580	Cluster-10506.57664
mRNA surveillance pathway	581	ko03015	Cluster-10506.40393	Cluster-10506.46572	Cluster-10506.58852	Cluster-33512.0	Cluster-51054.0	Cluster-10506.48108	Cluster-10506.49249	Cluster-10506.58074	Cluster-10506.58374	Cluster-10506.71575	Cluster-10506.77541	Cluster-10506.110337	Cluster-11968.0	Cluster-13593.0	Cluster-20120.0	Cluster-24275.0	Cluster-38988.0	Cluster-38988.1	Cluster-7330.0	Cluster-10506.31862	Cluster-10506.44531	Cluster-10506.84497	Cluster-11376.0	Cluster-12709.0	Cluster-17995.1	Cluster-38726.0	Cluster-10506.42822	Cluster-10506.65465	Cluster-10506.6568	Cluster-10506.67878	Cluster-10506.72529	Cluster-10506.76233	Cluster-10506.79228	Cluster-18719.0	Cluster-29126.0	Cluster-35228.0	Cluster-49028.0	Cluster-10506.23087	Cluster-10506.28129	Cluster-10506.39254	Cluster-10506.39758	Cluster-10506.104654	Cluster-10506.43569	Cluster-10506.55249	Cluster-10506.57361	Cluster-10506.58590	Cluster-10506.64479
Purine metabolism	574	ko00230	Cluster-10506.61084	Cluster-10506.80437	Cluster-14093.0	Cluster-10506.113709	Cluster-20561.0	Cluster-22623.1	Cluster-25889.0	Cluster-46754.0	Cluster-9117.0	Cluster-10506.54550	Cluster-10440.0	Cluster-11970.0	Cluster-11970.1	Cluster-11970.2	Cluster-13773.0	Cluster-17675.0	Cluster-18087.0	Cluster-21811.0	Cluster-42526.0	Cluster-44197.0	Cluster-44197.1	Cluster-46001.0	Cluster-46001.1	Cluster-10506.128027	Cluster-10506.2273	Cluster-10506.58398	Cluster-17917.0	Cluster-17917.1	Cluster-31597.0	Cluster-47506.0	Cluster-10506.40044	Cluster-10506.5925	Cluster-10506.70446	Cluster-10506.95442	Cluster-25188.0	Cluster-35973.0	Cluster-45137.0	Cluster-10506.47100	Cluster-10506.54254	Cluster-10506.54439	Cluster-10506.54886	Cluster-10506.108369	Cluster-10506.70101	Cluster-10506.72619	Cluster-10506.98826	Cluster-13700.0	Cluster-21028.0
RNA degradation	564	ko03018	Cluster-10506.28804	Cluster-10506.32139	Cluster-10506.33731	Cluster-10506.103916	Cluster-10506.10418	Cluster-10506.104515	Cluster-10506.40949	Cluster-10506.54765	Cluster-10506.54801	Cluster-10506.55516	Cluster-10506.55657	Cluster-10506.56591	Cluster-10506.56661	Cluster-10506.62060	Cluster-10506.62305	Cluster-10506.65067	Cluster-10506.66204	Cluster-10506.10854	Cluster-10506.10855	Cluster-10506.67300	Cluster-10506.68981	Cluster-10506.70693	Cluster-10506.71909	Cluster-10506.72771	Cluster-10506.78307	Cluster-10506.82217	Cluster-10506.85197	Cluster-10506.86369	Cluster-10506.87456	Cluster-10506.87457	Cluster-10506.87458	Cluster-10506.87626	Cluster-10506.97989	Cluster-10506.113229	Cluster-17322.0	Cluster-22670.0	Cluster-10506.116721	Cluster-5115.1	Cluster-10506.120127	Cluster-10506.16793	Cluster-10506.45816	Cluster-10506.50084	Cluster-10506.82397	Cluster-10506.82398	Cluster-22433.0	Cluster-46652.0	Cluster-53093.0
Ribosome biogenesis in eukaryotes	513	ko03008	Cluster-10506.24709	Cluster-10506.65022	Cluster-10506.96935	Cluster-10506.18897	Cluster-10506.20644	Cluster-10506.3102	Cluster-10506.5035	Cluster-10506.54496	Cluster-10506.62717	Cluster-10506.64924	Cluster-10506.72873	Cluster-10506.73438	Cluster-10506.76800	Cluster-25035.0	Cluster-44069.0	Cluster-10506.117906	Cluster-10506.122126	Cluster-10506.126896	Cluster-10506.39385	Cluster-10506.44477	Cluster-10506.105998	Cluster-10506.50764	Cluster-10506.54224	Cluster-10506.66727	Cluster-10506.70682	Cluster-10506.109501	Cluster-10506.73511	Cluster-10506.75749	Cluster-10506.8786	Cluster-10506.93580	Cluster-10506.93581	Cluster-2645.0	Cluster-42637.0	Cluster-43081.0	Cluster-10506.121473	Cluster-10506.61974	Cluster-10506.68076	Cluster-10506.85083	Cluster-10506.111934	Cluster-51603.0	Cluster-7462.0	Cluster-7902.0	Cluster-10506.28101	Cluster-10506.37586	Cluster-10506.53003	Cluster-21666.0	Cluster-10506.58581
Cysteine and methionine metabolism	493	ko00270	Cluster-28717.0	Cluster-10506.16902	Cluster-10506.23949	Cluster-10506.27044	Cluster-10506.63636	Cluster-10506.76455	Cluster-10506.82940	Cluster-2146.0	Cluster-41488.1	Cluster-5407.0	Cluster-10506.22002	Cluster-10506.22177	Cluster-10506.65661	Cluster-10506.70256	Cluster-24219.0	Cluster-27392.0	Cluster-27392.1	Cluster-10506.123979	Cluster-10506.123980	Cluster-10506.22016	Cluster-10506.63361	Cluster-10506.65558	Cluster-10506.66771	Cluster-10506.72940	Cluster-10506.89484	Cluster-10506.99351	Cluster-10506.99981	Cluster-13495.0	Cluster-26242.0	Cluster-34882.0	Cluster-52685.3	Cluster-6773.0	Cluster-8769.0	Cluster-10506.64569	Cluster-10506.65893	Cluster-10506.66370	Cluster-10506.82145	Cluster-10506.83412	Cluster-11937.0	Cluster-1590.0	Cluster-19428.1	Cluster-43840.0	Cluster-45669.0	Cluster-8546.0	Cluster-9162.0	Cluster-10506.113571	Cluster-24042.0
Pyruvate metabolism	434	ko00620	Cluster-10506.23949	Cluster-10506.27044	Cluster-10506.63636	Cluster-10506.76455	Cluster-10506.82940	Cluster-2146.0	Cluster-41488.1	Cluster-5407.0	Cluster-10506.22002	Cluster-10506.22177	Cluster-10506.65661	Cluster-10506.70256	Cluster-24219.0	Cluster-27392.0	Cluster-27392.1	Cluster-10506.123979	Cluster-10506.123980	Cluster-10506.22016	Cluster-10506.63361	Cluster-10506.65558	Cluster-10506.66771	Cluster-10506.72940	Cluster-10506.89484	Cluster-10506.99351	Cluster-10506.99981	Cluster-13495.0	Cluster-26242.0	Cluster-34882.0	Cluster-52685.3	Cluster-6773.0	Cluster-8769.0	Cluster-10506.3219	Cluster-10506.47346	Cluster-10506.51852	Cluster-10506.68652	Cluster-5310.0	Cluster-10506.43264	Cluster-10506.60506	Cluster-10506.62094	Cluster-10506.63215	Cluster-10506.107981	Cluster-10506.66863	Cluster-10506.72784	Cluster-10506.95015	Cluster-10506.95401	Cluster-11763.0	Cluster-31843.0
Fatty acid metabolism	412	ko01212	Cluster-17093.0	Cluster-10506.41772	Cluster-10506.55911	Cluster-10506.66516	Cluster-10506.73743	Cluster-10506.79905	Cluster-10506.81606	Cluster-10506.110989	Cluster-16703.0	Cluster-21356.0	Cluster-2853.1	Cluster-33994.0	Cluster-43812.0	Cluster-51156.0	Cluster-52199.0	Cluster-10506.16063	Cluster-10506.8701	Cluster-10506.124324	Cluster-10506.124326	Cluster-10506.51688	Cluster-10506.57042	Cluster-10506.58638	Cluster-10506.60612	Cluster-10506.61618	Cluster-10506.64448	Cluster-10506.64491	Cluster-10506.65814	Cluster-10506.66883	Cluster-10506.68177	Cluster-10506.9257	Cluster-10506.98709	Cluster-17207.0	Cluster-21266.0	Cluster-2683.0	Cluster-28645.0	Cluster-38729.1	Cluster-48480.0	Cluster-50355.0	Cluster-50355.1	Cluster-51588.0	Cluster-10506.65602	Cluster-50501.0	Cluster-10506.67107	Cluster-10506.109854	Cluster-10506.95008	Cluster-17475.0	Cluster-32062.0
Phagosome	399	ko04145	Cluster-10506.24855	Cluster-10506.55698	Cluster-10506.72300	Cluster-10506.83871	Cluster-10506.112641	Cluster-48336.0	Cluster-10506.127192	Cluster-10506.15144	Cluster-10506.42106	Cluster-10506.46931	Cluster-10506.105553	Cluster-10506.10562	Cluster-10506.54233	Cluster-10506.60578	Cluster-10506.60605	Cluster-10506.62143	Cluster-10506.66578	Cluster-10506.66759	Cluster-10506.68403	Cluster-10506.69164	Cluster-10506.92126	Cluster-10506.93014	Cluster-19446.0	Cluster-25160.0	Cluster-31403.1	Cluster-9320.0	Cluster-9629.0	Cluster-10506.14569	Cluster-10506.73115	Cluster-10506.65261	Cluster-10506.93781	Cluster-10506.11337	Cluster-21936.0	Cluster-33763.0	Cluster-36335.0	Cluster-46544.0	Cluster-10506.106871	Cluster-10506.64133	Cluster-10506.64640	Cluster-10506.66223	Cluster-27213.0	Cluster-10506.115816	Cluster-5139.0	Cluster-7711.0	Cluster-7711.1	Cluster-10506.32765	Cluster-10506.32766
Peroxisome	399	ko04146	Cluster-10506.31380	Cluster-10506.38957	Cluster-10506.47320	Cluster-10506.51183	Cluster-10506.52763	Cluster-10506.60267	Cluster-10506.61798	Cluster-10506.61955	Cluster-10506.68120	Cluster-10506.68959	Cluster-10506.70625	Cluster-10506.70998	Cluster-10506.79284	Cluster-10506.79285	Cluster-10506.79395	Cluster-10506.93774	Cluster-13734.0	Cluster-18576.0	Cluster-10506.100392	Cluster-26538.0	Cluster-3614.0	Cluster-37036.0	Cluster-37036.1	Cluster-4763.0	Cluster-51211.0	Cluster-10506.121455	Cluster-10506.54550	Cluster-10440.0	Cluster-11970.0	Cluster-11970.1	Cluster-11970.2	Cluster-13773.0	Cluster-17675.0	Cluster-18087.0	Cluster-21811.0	Cluster-42526.0	Cluster-44197.0	Cluster-44197.1	Cluster-46001.0	Cluster-46001.1	Cluster-10506.128027	Cluster-10506.51688	Cluster-10506.57042	Cluster-10506.58638	Cluster-10506.60612	Cluster-10506.61618	Cluster-10506.64448
Glyoxylate and dicarboxylate metabolism	388	ko00630	Cluster-11745.0	Cluster-1475.0	Cluster-44709.0	Cluster-10506.22002	Cluster-10506.22177	Cluster-10506.65661	Cluster-10506.70256	Cluster-24219.0	Cluster-27392.0	Cluster-27392.1	Cluster-10506.123979	Cluster-10506.123980	Cluster-10506.22016	Cluster-10506.63361	Cluster-10506.65558	Cluster-10506.66771	Cluster-10506.72940	Cluster-10506.89484	Cluster-10506.99351	Cluster-10506.99981	Cluster-13495.0	Cluster-26242.0	Cluster-34882.0	Cluster-52685.3	Cluster-6773.0	Cluster-8769.0	Cluster-10506.24967	Cluster-7122.0	Cluster-8955.0	Cluster-10506.64862	Cluster-16651.0	Cluster-16655.0	Cluster-25727.0	Cluster-29875.0	Cluster-3050.0	Cluster-32416.0	Cluster-33474.0	Cluster-40976.0	Cluster-46842.0	Cluster-10506.2770	Cluster-10506.2836	Cluster-10506.34096	Cluster-10506.44231	Cluster-10506.68849	Cluster-10506.111482	Cluster-20111.0	Cluster-629.0
Tryptophan metabolism	352	ko00380	Cluster-17093.0	Cluster-10506.21469	Cluster-10506.36505	Cluster-10506.41571	Cluster-10506.47216	Cluster-10506.52353	Cluster-10050.0	Cluster-10506.55669	Cluster-10506.62254	Cluster-10506.63174	Cluster-10506.64161	Cluster-10506.65470	Cluster-10506.66029	Cluster-10506.70727	Cluster-10506.72139	Cluster-10506.92633	Cluster-10506.93552	Cluster-10506.94309	Cluster-2483.0	Cluster-25888.0	Cluster-26267.0	Cluster-32076.0	Cluster-34620.0	Cluster-35005.1	Cluster-40418.0	Cluster-42439.0	Cluster-46199.0	Cluster-48725.0	Cluster-49881.0	Cluster-50981.0	Cluster-50981.1	Cluster-51230.0	Cluster-51230.1	Cluster-51538.0	Cluster-51894.0	Cluster-52116.0	Cluster-52551.0	Cluster-53070.0	Cluster-5507.0	Cluster-5507.1	Cluster-7029.0	Cluster-745.0	Cluster-8024.0	Cluster-10506.122492	Cluster-10506.125699	Cluster-10506.102137	Cluster-12064.0
Citrate cycle (TCA cycle)	340	ko00020	Cluster-10506.22002	Cluster-10506.22177	Cluster-10506.65661	Cluster-10506.70256	Cluster-24219.0	Cluster-27392.0	Cluster-27392.1	Cluster-10506.123979	Cluster-10506.123980	Cluster-10506.22016	Cluster-10506.63361	Cluster-10506.65558	Cluster-10506.66771	Cluster-10506.72940	Cluster-10506.89484	Cluster-10506.99351	Cluster-10506.99981	Cluster-13495.0	Cluster-26242.0	Cluster-34882.0	Cluster-52685.3	Cluster-6773.0	Cluster-8769.0	Cluster-10506.10345	Cluster-10506.59880	Cluster-10506.60171	Cluster-10506.60887	Cluster-10506.6354	Cluster-10506.7075	Cluster-10506.7076	Cluster-10462.0	Cluster-10462.1	Cluster-10506.79146	Cluster-10506.87869	Cluster-10856.0	Cluster-10856.1	Cluster-1626.0	Cluster-16656.0	Cluster-23325.0	Cluster-36536.0	Cluster-38208.0	Cluster-40003.0	Cluster-46195.0	Cluster-47451.0	Cluster-567.0	Cluster-10506.121076	Cluster-10506.14635
ABC transporters	339	ko02010	Cluster-10506.65733	Cluster-10506.90549	Cluster-10506.20404	Cluster-10506.40984	Cluster-10506.46762	Cluster-10506.47115	Cluster-10506.50843	Cluster-10506.55417	Cluster-10506.90862	Cluster-10506.97983	Cluster-10506.98506	Cluster-12710.0	Cluster-32658.0	Cluster-36819.0	Cluster-42316.0	Cluster-45356.0	Cluster-47064.0	Cluster-47351.0	Cluster-48491.0	Cluster-48603.0	Cluster-48754.0	Cluster-8230.0	Cluster-9404.0	Cluster-10506.18830	Cluster-10506.22127	Cluster-10506.74923	Cluster-50484.0	Cluster-51282.0	Cluster-10506.88164	Cluster-10506.20728	Cluster-10506.22348	Cluster-10506.23202	Cluster-10506.25134	Cluster-10506.27944	Cluster-10506.30836	Cluster-10506.39651	Cluster-10506.40818	Cluster-10506.42346	Cluster-10506.43728	Cluster-10506.52419	Cluster-10506.52570	Cluster-10506.106911	Cluster-10506.58724	Cluster-10506.61373	Cluster-10506.62034	Cluster-10506.66031	Cluster-10506.66047
Arginine and proline metabolism	326	ko00330	Cluster-10506.21469	Cluster-10506.36505	Cluster-10506.41571	Cluster-10506.47216	Cluster-10506.52353	Cluster-10050.0	Cluster-10506.55669	Cluster-10506.62254	Cluster-10506.63174	Cluster-10506.64161	Cluster-10506.65470	Cluster-10506.66029	Cluster-10506.70727	Cluster-10506.72139	Cluster-10506.92633	Cluster-10506.93552	Cluster-10506.94309	Cluster-2483.0	Cluster-25888.0	Cluster-26267.0	Cluster-32076.0	Cluster-34620.0	Cluster-35005.1	Cluster-40418.0	Cluster-42439.0	Cluster-46199.0	Cluster-48725.0	Cluster-49881.0	Cluster-50981.0	Cluster-50981.1	Cluster-51230.0	Cluster-51230.1	Cluster-51538.0	Cluster-51894.0	Cluster-52116.0	Cluster-52551.0	Cluster-53070.0	Cluster-5507.0	Cluster-5507.1	Cluster-7029.0	Cluster-745.0	Cluster-8024.0	Cluster-10506.122492	Cluster-10506.125699	Cluster-10506.102137	Cluster-11954.0	Cluster-11954.1
Glutathione metabolism	319	ko00480	Cluster-10506.31380	Cluster-10506.38957	Cluster-10506.47320	Cluster-10506.51183	Cluster-10506.52763	Cluster-10506.60267	Cluster-10506.61798	Cluster-10506.61955	Cluster-10506.68120	Cluster-10506.68959	Cluster-10506.70625	Cluster-10506.70998	Cluster-10506.79284	Cluster-10506.79285	Cluster-10506.79395	Cluster-10506.93774	Cluster-13734.0	Cluster-18576.0	Cluster-10506.100392	Cluster-26538.0	Cluster-3614.0	Cluster-37036.0	Cluster-37036.1	Cluster-4763.0	Cluster-51211.0	Cluster-10506.121455	Cluster-10506.20665	Cluster-10506.21246	Cluster-10506.21247	Cluster-10506.43183	Cluster-10506.52388	Cluster-10506.60969	Cluster-10506.64312	Cluster-10506.69650	Cluster-25220.0	Cluster-25220.1	Cluster-10506.16657	Cluster-10506.24755	Cluster-10506.26296	Cluster-10506.69822	Cluster-10506.80233	Cluster-10506.81273	Cluster-10506.9138	Cluster-11156.0	Cluster-19070.0	Cluster-27827.0	Cluster-46397.0
Glycine, serine and threonine metabolism	315	ko00260	Cluster-28717.0	Cluster-10506.16902	Cluster-10506.24967	Cluster-7122.0	Cluster-8955.0	Cluster-10506.64569	Cluster-10506.65893	Cluster-10506.66370	Cluster-10506.82145	Cluster-10506.83412	Cluster-11937.0	Cluster-1590.0	Cluster-19428.1	Cluster-43840.0	Cluster-45669.0	Cluster-8546.0	Cluster-9162.0	Cluster-20104.0	Cluster-28176.0	Cluster-28176.1	Cluster-28373.0	Cluster-29280.0	Cluster-33313.1	Cluster-33451.0	Cluster-35397.0	Cluster-35397.1	Cluster-4117.1	Cluster-4117.2	Cluster-47441.0	Cluster-48000.0	Cluster-6175.0	Cluster-82.0	Cluster-10506.68073	Cluster-10506.77721	Cluster-10506.80585	Cluster-51660.0	Cluster-10506.113571	Cluster-11954.0	Cluster-11954.1	Cluster-19377.0	Cluster-10506.33272	Cluster-10506.34982	Cluster-10506.52064	Cluster-10506.55046	Cluster-10506.64542	Cluster-10506.65005	Cluster-10506.71134
Glycerophospholipid metabolism	311	ko00564	Cluster-10506.61295	Cluster-10506.73351	Cluster-10506.86864	Cluster-10506.88668	Cluster-10506.92953	Cluster-16044.0	Cluster-20984.0	Cluster-10506.115117	Cluster-46039.0	Cluster-48136.0	Cluster-8745.0	Cluster-10506.102448	Cluster-10506.58535	Cluster-36919.0	Cluster-53048.0	Cluster-10506.56008	Cluster-10506.4355	Cluster-10506.52728	Cluster-10506.97396	Cluster-10506.117965	Cluster-10506.31002	Cluster-10506.47519	Cluster-10506.105333	Cluster-10506.48495	Cluster-10506.57837	Cluster-10506.68954	Cluster-10506.72456	Cluster-10506.110621	Cluster-10506.90270	Cluster-10506.9255	Cluster-10506.11263	Cluster-10506.118540	Cluster-10506.73736	Cluster-53059.0	Cluster-8774.0	Cluster-10506.37578	Cluster-10506.55091	Cluster-10506.55766	Cluster-10506.56627	Cluster-10506.56812	Cluster-10506.62534	Cluster-10506.63185	Cluster-10506.67422	Cluster-10506.67998	Cluster-10506.69910	Cluster-10506.75987	Cluster-10506.75988
Glycerolipid metabolism	307	ko00561	Cluster-10506.25595	Cluster-10506.103714	Cluster-10506.55288	Cluster-10506.59550	Cluster-10506.59958	Cluster-10506.69542	Cluster-10506.73898	Cluster-14692.0	Cluster-18613.0	Cluster-19645.0	Cluster-21566.0	Cluster-27807.0	Cluster-33206.0	Cluster-10506.115006	Cluster-3890.0	Cluster-41873.0	Cluster-47079.0	Cluster-49874.0	Cluster-52011.0	Cluster-5579.0	Cluster-9164.0	Cluster-10506.119103	Cluster-10506.121368	Cluster-10506.123663	Cluster-10506.19884	Cluster-10506.21469	Cluster-10506.36505	Cluster-10506.41571	Cluster-10506.47216	Cluster-10506.52353	Cluster-10050.0	Cluster-10506.55669	Cluster-10506.62254	Cluster-10506.63174	Cluster-10506.64161	Cluster-10506.65470	Cluster-10506.66029	Cluster-10506.70727	Cluster-10506.72139	Cluster-10506.92633	Cluster-10506.93552	Cluster-10506.94309	Cluster-2483.0	Cluster-25888.0	Cluster-26267.0	Cluster-32076.0	Cluster-34620.0
Phosphatidylinositol signaling system	306	ko04070	Cluster-10506.30278	Cluster-10506.105476	Cluster-10506.50680	Cluster-10506.20069	Cluster-10506.226	Cluster-10506.227	Cluster-10506.26227	Cluster-10506.2994	Cluster-10506.32542	Cluster-10506.38152	Cluster-10506.38984	Cluster-10506.107350	Cluster-10506.62156	Cluster-10506.66631	Cluster-10506.75172	Cluster-10506.77416	Cluster-10506.81088	Cluster-10506.84796	Cluster-10506.85506	Cluster-10506.94743	Cluster-10506.98270	Cluster-10506.112750	Cluster-22845.0	Cluster-30883.0	Cluster-30883.1	Cluster-10506.114826	Cluster-35017.0	Cluster-35089.1	Cluster-4460.0	Cluster-4460.1	Cluster-51032.0	Cluster-10506.14122	Cluster-10506.10219	Cluster-10506.37578	Cluster-10506.55091	Cluster-10506.55766	Cluster-10506.56627	Cluster-10506.56812	Cluster-10506.62534	Cluster-10506.63185	Cluster-10506.67422	Cluster-10506.67998	Cluster-10506.69910	Cluster-10506.75987	Cluster-10506.75988	Cluster-10506.78546	Cluster-231.0
Alanine, aspartate and glutamate metabolism	300	ko00250	Cluster-1146.0	Cluster-10506.29262	Cluster-10506.30785	Cluster-10506.41583	Cluster-10506.41585	Cluster-10506.41594	Cluster-10506.50258	Cluster-10506.52359	Cluster-10506.59482	Cluster-10506.61802	Cluster-10506.61853	Cluster-10506.72107	Cluster-10506.72174	Cluster-10506.100079	Cluster-10506.79694	Cluster-10506.83964	Cluster-10506.83965	Cluster-10506.89769	Cluster-10506.98319	Cluster-29819.0	Cluster-29819.1	Cluster-30928.0	Cluster-35240.0	Cluster-37999.0	Cluster-48289.0	Cluster-10506.17896	Cluster-10506.102455	Cluster-10506.31497	Cluster-10506.33573	Cluster-10506.62852	Cluster-10506.67338	Cluster-10506.70709	Cluster-10506.99769	Cluster-2115.0	Cluster-43482.0	Cluster-10506.123429	Cluster-10506.123430	Cluster-10506.123431	Cluster-10506.47814	Cluster-10506.66009	Cluster-1168.0	Cluster-1212.0	Cluster-19668.0	Cluster-19668.1	Cluster-23949.0	Cluster-24169.0	Cluster-24169.1
Aminoacyl-tRNA biosynthesis	296	ko00970	Cluster-10506.111009	Cluster-6287.0	Cluster-10506.38797	Cluster-10506.38800	Cluster-10506.38801	Cluster-10506.39552	Cluster-10506.62859	Cluster-10506.63363	Cluster-10545.0	Cluster-13540.0	Cluster-13540.1	Cluster-13540.2	Cluster-6337.0	Cluster-10506.23649	Cluster-10506.29099	Cluster-10506.29215	Cluster-10506.104568	Cluster-10506.47949	Cluster-10506.107140	Cluster-10506.64062	Cluster-10506.73624	Cluster-10506.87647	Cluster-10506.9594	Cluster-14017.0	Cluster-25015.2	Cluster-25099.0	Cluster-25099.1	Cluster-4283.0	Cluster-10506.117397	Cluster-10506.120069	Cluster-10506.121935	Cluster-10506.127859	Cluster-10506.128675	Cluster-10506.19447	Cluster-10506.19710	Cluster-10506.25181	Cluster-10506.39090	Cluster-10506.43563	Cluster-10506.61970	Cluster-10506.67131	Cluster-10506.84645	Cluster-10506.89768	Cluster-10506.92862	Cluster-36241.0	Cluster-40797.0	Cluster-40797.1	Cluster-45041.0
RNA polymerase	293	ko03020	Cluster-10506.22957	Cluster-10506.51077	Cluster-10506.53944	Cluster-10506.107930	Cluster-49533.0	Cluster-49533.1	Cluster-50061.1	Cluster-10506.29584	Cluster-10506.45253	Cluster-40906.0	Cluster-4845.0	Cluster-50382.0	Cluster-10506.58097	Cluster-10506.89951	Cluster-3356.0	Cluster-717.0	Cluster-10506.1628	Cluster-10506.57013	Cluster-24684.0	Cluster-10506.75569	Cluster-10506.21547	Cluster-10506.23477	Cluster-10506.23976	Cluster-10506.10297	Cluster-10506.24257	Cluster-10506.24613	Cluster-10506.25158	Cluster-10506.2701	Cluster-10506.29295	Cluster-10506.29492	Cluster-10506.103693	Cluster-10506.33309	Cluster-10506.33980	Cluster-10506.34662	Cluster-10506.34861	Cluster-10506.35342	Cluster-10506.3685	Cluster-10506.37238	Cluster-10506.37479	Cluster-10506.3798	Cluster-10506.38597	Cluster-10506.4305	Cluster-10506.43314	Cluster-10506.43912	Cluster-10506.43971	Cluster-10506.4447	Cluster-10506.44512
Pyrimidine metabolism	288	ko00240	Cluster-10506.70095	Cluster-10506.85974	Cluster-51125.0	Cluster-10506.70053	Cluster-48333.0	Cluster-10506.103888	Cluster-10506.6525	Cluster-10506.7682	Cluster-10506.9414	Cluster-10506.97815	Cluster-10506.113511	Cluster-38503.0	Cluster-3964.0	Cluster-10506.58520	Cluster-10506.93062	Cluster-10506.96904	Cluster-11298.0	Cluster-31248.0	Cluster-31248.1	Cluster-10506.50519	Cluster-10506.51708	Cluster-10506.106595	Cluster-10506.60518	Cluster-10506.64517	Cluster-10506.64742	Cluster-10506.66365	Cluster-10506.66396	Cluster-10506.68721	Cluster-10506.90442	Cluster-10506.97911	Cluster-10506.97912	Cluster-21933.0	Cluster-29226.0	Cluster-32380.0	Cluster-6047.0	Cluster-10506.17042	Cluster-10506.39620	Cluster-10506.46197	Cluster-10506.53977	Cluster-10506.65417	Cluster-10506.67270	Cluster-10506.68107	Cluster-10506.74028	Cluster-10506.85118	Cluster-21473.0	Cluster-33786.0	Cluster-39105.1
Nucleotide excision repair	278	ko03420	Cluster-10506.64673	Cluster-52056.0	Cluster-10506.39250	Cluster-10506.72876	Cluster-10506.94205	Cluster-10506.103004	Cluster-10506.47821	Cluster-10506.84045	Cluster-20989.0	Cluster-10506.37034	Cluster-14197.0	Cluster-10506.41995	Cluster-10506.58687	Cluster-10506.78735	Cluster-2221.0	Cluster-27541.0	Cluster-3567.0	Cluster-52733.0	Cluster-10506.91221	Cluster-50993.0	Cluster-10506.23171	Cluster-10506.65921	Cluster-10506.73815	Cluster-10506.76942	Cluster-10506.102028	Cluster-10506.38148	Cluster-10506.56325	Cluster-10506.56326	Cluster-10506.107731	Cluster-10506.72927	Cluster-10506.87042	Cluster-51639.0	Cluster-10506.73638	Cluster-10506.73893	Cluster-50966.0	Cluster-10506.55556	Cluster-10506.66439	Cluster-10506.70788	Cluster-43899.0	Cluster-10506.119759	Cluster-10506.32942	Cluster-10506.66725	Cluster-10506.82139	Cluster-227.0	Cluster-10506.79577	Cluster-10506.71428	Cluster-10506.69998
Valine, leucine and isoleucine degradation	272	ko00280	Cluster-10506.21057	Cluster-10506.32330	Cluster-10506.39312	Cluster-10506.105719	Cluster-10506.64390	Cluster-10506.65647	Cluster-10506.68260	Cluster-10506.70749	Cluster-10506.71661	Cluster-10506.71688	Cluster-10506.77275	Cluster-18292.0	Cluster-18292.1	Cluster-48039.0	Cluster-17093.0	Cluster-10506.21469	Cluster-10506.36505	Cluster-10506.41571	Cluster-10506.47216	Cluster-10506.52353	Cluster-10050.0	Cluster-10506.55669	Cluster-10506.62254	Cluster-10506.63174	Cluster-10506.64161	Cluster-10506.65470	Cluster-10506.66029	Cluster-10506.70727	Cluster-10506.72139	Cluster-10506.92633	Cluster-10506.93552	Cluster-10506.94309	Cluster-2483.0	Cluster-25888.0	Cluster-26267.0	Cluster-32076.0	Cluster-34620.0	Cluster-35005.1	Cluster-40418.0	Cluster-42439.0	Cluster-46199.0	Cluster-48725.0	Cluster-49881.0	Cluster-50981.0	Cluster-50981.1	Cluster-51230.0	Cluster-51230.1
Fatty acid degradation	264	ko00071	Cluster-10506.22644	Cluster-10506.2899	Cluster-10506.38440	Cluster-10506.50985	Cluster-10506.50987	Cluster-10506.54621	Cluster-10506.65024	Cluster-10506.69357	Cluster-10506.81006	Cluster-10506.81587	Cluster-52574.0	Cluster-10506.20143	Cluster-17093.0	Cluster-10506.37580	Cluster-10506.57664	Cluster-10506.63263	Cluster-10506.65927	Cluster-10506.68223	Cluster-16060.0	Cluster-33387.0	Cluster-39989.0	Cluster-48078.0	Cluster-53236.0	Cluster-53236.1	Cluster-6933.0	Cluster-10506.18051	Cluster-10506.21469	Cluster-10506.36505	Cluster-10506.41571	Cluster-10506.47216	Cluster-10506.52353	Cluster-10050.0	Cluster-10506.55669	Cluster-10506.62254	Cluster-10506.63174	Cluster-10506.64161	Cluster-10506.65470	Cluster-10506.66029	Cluster-10506.70727	Cluster-10506.72139	Cluster-10506.92633	Cluster-10506.93552	Cluster-10506.94309	Cluster-2483.0	Cluster-25888.0	Cluster-26267.0	Cluster-32076.0
N-Glycan biosynthesis	264	ko00510	Cluster-10506.27068	Cluster-10506.63969	Cluster-10506.66417	Cluster-16070.0	Cluster-10506.102744	Cluster-10506.43378	Cluster-10506.49318	Cluster-10506.53816	Cluster-44065.1	Cluster-44065.2	Cluster-52962.0	Cluster-10506.15831	Cluster-10506.48021	Cluster-10506.62529	Cluster-10506.7084	Cluster-10506.76175	Cluster-10506.81033	Cluster-10506.8967	Cluster-5598.0	Cluster-10506.119653	Cluster-10506.101020	Cluster-10506.106161	Cluster-10506.61078	Cluster-10506.61079	Cluster-10506.64943	Cluster-10506.72522	Cluster-10506.86903	Cluster-10506.21146	Cluster-10506.3718	Cluster-10506.56280	Cluster-10506.71689	Cluster-10506.92861	Cluster-10506.47885	Cluster-24046.0	Cluster-10506.97039	Cluster-45267.0	Cluster-8469.0	Cluster-10506.57129	Cluster-10506.20501	Cluster-10506.21550	Cluster-10506.22444	Cluster-10506.24297	Cluster-10506.27851	Cluster-10506.29626	Cluster-10506.31049	Cluster-10506.103593	Cluster-10506.37716
Phenylalanine metabolism	263	ko00360	Cluster-10506.22126	Cluster-17604.0	Cluster-1857.0	Cluster-20570.0	Cluster-3331.0	Cluster-36748.0	Cluster-51569.0	Cluster-51752.0	Cluster-9168.0	Cluster-39794.0	Cluster-19377.0	Cluster-10506.33272	Cluster-10506.34982	Cluster-10506.52064	Cluster-10506.55046	Cluster-10506.64542	Cluster-10506.65005	Cluster-10506.71134	Cluster-10506.82893	Cluster-10506.20025	Cluster-10506.30023	Cluster-10506.40961	Cluster-10506.65674	Cluster-10506.77021	Cluster-10506.91759	Cluster-52261.0	Cluster-6347.0	Cluster-10506.99908	Cluster-49107.0	Cluster-49107.1	Cluster-10506.117305	Cluster-10506.60589	Cluster-10506.21487	Cluster-10506.29155	Cluster-10506.33672	Cluster-10506.34763	Cluster-10506.38730	Cluster-10506.40239	Cluster-10506.41637	Cluster-10506.41668	Cluster-10506.4184	Cluster-10506.4423	Cluster-10506.46874	Cluster-10506.47986	Cluster-10506.48586	Cluster-10506.51330	Cluster-10506.55749
Homologous recombination	263	ko03440	Cluster-10506.41995	Cluster-10506.58687	Cluster-10506.78735	Cluster-2221.0	Cluster-27541.0	Cluster-3567.0	Cluster-52733.0	Cluster-10506.91221	Cluster-50993.0	Cluster-10506.23171	Cluster-10506.65921	Cluster-10506.73815	Cluster-10506.76942	Cluster-10506.102028	Cluster-10506.76794	Cluster-10506.33633	Cluster-10506.1041	Cluster-10506.47649	Cluster-10506.5384	Cluster-10506.75135	Cluster-10506.86119	Cluster-12168.0	Cluster-22140.0	Cluster-24312.0	Cluster-28953.1	Cluster-3498.0	Cluster-37612.2	Cluster-3887.0	Cluster-44423.0	Cluster-44993.0	Cluster-471.0	Cluster-47485.0	Cluster-48125.0	Cluster-50037.0	Cluster-50037.1	Cluster-6867.0	Cluster-10506.79577	Cluster-10506.71428	Cluster-10506.103387	Cluster-10506.55877	Cluster-10506.55878	Cluster-10506.64333	Cluster-10506.65239	Cluster-10506.23717	Cluster-10506.44881	Cluster-10506.62280	Cluster-10506.87056
Inositol phosphate metabolism	262	ko00562	Cluster-10506.65632	Cluster-10506.20487	Cluster-10278.0	Cluster-10506.64905	Cluster-14792.0	Cluster-16739.0	Cluster-17194.0	Cluster-22237.0	Cluster-40037.0	Cluster-47950.0	Cluster-10506.46699	Cluster-10506.48964	Cluster-10506.51782	Cluster-10506.58052	Cluster-10506.64456	Cluster-10506.68083	Cluster-10506.69555	Cluster-10506.75546	Cluster-10506.75578	Cluster-13229.0	Cluster-24158.1	Cluster-3164.0	Cluster-45272.0	Cluster-10506.1619	Cluster-10506.30278	Cluster-10506.105476	Cluster-10506.50680	Cluster-10506.20069	Cluster-10506.226	Cluster-10506.227	Cluster-10506.26227	Cluster-10506.2994	Cluster-10506.32542	Cluster-10506.38152	Cluster-10506.38984	Cluster-10506.107350	Cluster-10506.62156	Cluster-10506.66631	Cluster-10506.75172	Cluster-10506.77416	Cluster-10506.81088	Cluster-10506.84796	Cluster-10506.85506	Cluster-10506.94743	Cluster-10506.98270	Cluster-10506.112750	Cluster-22845.0
Proteasome	261	ko03050	Cluster-10506.50174	Cluster-10506.62082	Cluster-10506.70221	Cluster-35278.0	Cluster-10506.37893	Cluster-10506.54	Cluster-10506.63431	Cluster-10506.77891	Cluster-10506.94031	Cluster-10506.97778	Cluster-10506.99009	Cluster-10506.54188	Cluster-10506.64893	Cluster-10506.67831	Cluster-10506.94403	Cluster-11407.0	Cluster-25609.0	Cluster-43570.0	Cluster-10506.63256	Cluster-31124.0	Cluster-40447.0	Cluster-9257.0	Cluster-10506.65134	Cluster-38052.0	Cluster-9182.0	Cluster-10506.36398	Cluster-10506.62856	Cluster-10506.65731	Cluster-10506.83983	Cluster-1727.0	Cluster-30256.1	Cluster-10506.69335	Cluster-10506.94768	Cluster-28543.0	Cluster-10506.35333	Cluster-10506.44295	Cluster-10506.51841	Cluster-10506.63057	Cluster-10506.65516	Cluster-35530.0	Cluster-6664.0	Cluster-10506.65920	Cluster-24673.0	Cluster-36957.0	Cluster-10506.125583	Cluster-10506.61883	Cluster-10506.100109
Carbon fixation in photosynthetic organisms	254	ko00710	Cluster-10506.22002	Cluster-10506.22177	Cluster-10506.65661	Cluster-10506.70256	Cluster-24219.0	Cluster-27392.0	Cluster-27392.1	Cluster-10506.123979	Cluster-10506.123980	Cluster-10506.22016	Cluster-10506.63361	Cluster-10506.65558	Cluster-10506.66771	Cluster-10506.72940	Cluster-10506.89484	Cluster-10506.99351	Cluster-10506.99981	Cluster-13495.0	Cluster-26242.0	Cluster-34882.0	Cluster-52685.3	Cluster-6773.0	Cluster-8769.0	Cluster-10506.3219	Cluster-10506.47346	Cluster-10506.51852	Cluster-10506.68652	Cluster-5310.0	Cluster-10506.43264	Cluster-10506.60506	Cluster-10506.62094	Cluster-10506.63215	Cluster-10506.107981	Cluster-10506.66863	Cluster-10506.72784	Cluster-10506.95015	Cluster-10506.95401	Cluster-11763.0	Cluster-31843.0	Cluster-33483.0	Cluster-37115.0	Cluster-37115.1	Cluster-47364.0	Cluster-47364.1	Cluster-47559.0	Cluster-5687.0	Cluster-5687.1
Fatty acid biosynthesis	251	ko00061	Cluster-10506.41772	Cluster-10506.55911	Cluster-10506.66516	Cluster-10506.73743	Cluster-10506.79905	Cluster-10506.81606	Cluster-10506.110989	Cluster-16703.0	Cluster-21356.0	Cluster-2853.1	Cluster-33994.0	Cluster-43812.0	Cluster-51156.0	Cluster-52199.0	Cluster-10506.16063	Cluster-10506.8701	Cluster-10506.124324	Cluster-10506.124326	Cluster-10506.66704	Cluster-51439.0	Cluster-8505.0	Cluster-10506.105275	Cluster-10506.61289	Cluster-10506.62458	Cluster-10506.25440	Cluster-10506.3553	Cluster-10506.3554	Cluster-10506.54927	Cluster-10506.109355	Cluster-10506.75164	Cluster-10506.110479	Cluster-12030.0	Cluster-21072.0	Cluster-30705.0	Cluster-40295.0	Cluster-40295.1	Cluster-40589.0	Cluster-46561.0	Cluster-47893.0	Cluster-10506.122183	Cluster-10506.13040	Cluster-10506.13041	Cluster-10506.91882	Cluster-17850.0	Cluster-17850.1	Cluster-18758.0	Cluster-20032.0
Fructose and mannose metabolism	250	ko00051	Cluster-10506.3397	Cluster-10506.52212	Cluster-10506.59613	Cluster-10506.64242	Cluster-10506.67281	Cluster-10506.69210	Cluster-12721.0	Cluster-13678.0	Cluster-19416.0	Cluster-22348.0	Cluster-39674.0	Cluster-5575.0	Cluster-9377.0	Cluster-9470.0	Cluster-10506.24876	Cluster-10506.32695	Cluster-10506.33537	Cluster-10506.40136	Cluster-10506.43529	Cluster-10506.48447	Cluster-10506.54253	Cluster-10506.70689	Cluster-10506.72369	Cluster-10506.91646	Cluster-10506.91649	Cluster-10506.94366	Cluster-10506.94367	Cluster-37018.0	Cluster-43236.0	Cluster-46461.0	Cluster-46665.0	Cluster-47737.0	Cluster-52753.1	Cluster-5838.0	Cluster-6770.0	Cluster-10506.123677	Cluster-10506.37993	Cluster-10506.52328	Cluster-10506.55256	Cluster-10506.56430	Cluster-10506.56587	Cluster-10506.59721	Cluster-10506.61212	Cluster-10506.61307	Cluster-10506.61949	Cluster-10506.63543	Cluster-10506.63544
2-Oxocarboxylic acid metabolism	250	ko01210	Cluster-10506.10345	Cluster-10506.59880	Cluster-10506.60171	Cluster-10506.60887	Cluster-10506.6354	Cluster-10506.7075	Cluster-10506.7076	Cluster-10462.0	Cluster-10462.1	Cluster-10506.79146	Cluster-10506.87869	Cluster-10856.0	Cluster-10856.1	Cluster-1626.0	Cluster-16656.0	Cluster-23325.0	Cluster-36536.0	Cluster-38208.0	Cluster-40003.0	Cluster-46195.0	Cluster-47451.0	Cluster-567.0	Cluster-10506.121076	Cluster-10506.14635	Cluster-10506.31380	Cluster-10506.38957	Cluster-10506.47320	Cluster-10506.51183	Cluster-10506.52763	Cluster-10506.60267	Cluster-10506.61798	Cluster-10506.61955	Cluster-10506.68120	Cluster-10506.68959	Cluster-10506.70625	Cluster-10506.70998	Cluster-10506.79284	Cluster-10506.79285	Cluster-10506.79395	Cluster-10506.93774	Cluster-13734.0	Cluster-18576.0	Cluster-10506.100392	Cluster-26538.0	Cluster-3614.0	Cluster-37036.0	Cluster-37036.1
Sphingolipid metabolism	248	ko00600	Cluster-10506.6075	Cluster-10506.66859	Cluster-10506.68404	Cluster-10506.68424	Cluster-10506.68650	Cluster-10506.69640	Cluster-10506.75242	Cluster-19507.0	Cluster-33526.1	Cluster-4356.0	Cluster-44340.0	Cluster-44340.1	Cluster-47884.0	Cluster-1961.0	Cluster-10506.119225	Cluster-10506.57806	Cluster-15877.0	Cluster-52677.0	Cluster-53242.0	Cluster-53242.1	Cluster-10506.85611	Cluster-10506.26313	Cluster-10506.63138	Cluster-10506.11365	Cluster-21919.0	Cluster-51477.0	Cluster-50144.0	Cluster-50695.0	Cluster-10506.27537	Cluster-10506.37260	Cluster-10506.56569	Cluster-10506.73420	Cluster-4760.0	Cluster-51838.0	Cluster-6245.0	Cluster-10506.68418	Cluster-3344.0	Cluster-38908.0	Cluster-10506.70311	Cluster-44864.0	Cluster-10161.0	Cluster-10506.58826	Cluster-10506.125030	Cluster-10506.46565	Cluster-14994.0	Cluster-1562.0	Cluster-29477.0
Various types of N-glycan biosynthesis	247	ko00513	Cluster-10506.43378	Cluster-10506.49318	Cluster-10506.53816	Cluster-44065.1	Cluster-44065.2	Cluster-52962.0	Cluster-10506.15831	Cluster-10506.106161	Cluster-10506.61078	Cluster-10506.61079	Cluster-10506.64943	Cluster-10506.72522	Cluster-10506.86903	Cluster-10506.68056	Cluster-17643.0	Cluster-10506.20501	Cluster-10506.21550	Cluster-10506.22444	Cluster-10506.24297	Cluster-10506.27851	Cluster-10506.29626	Cluster-10506.31049	Cluster-10506.103593	Cluster-10506.37716	Cluster-10506.104497	Cluster-10506.39864	Cluster-10506.41741	Cluster-10506.43616	Cluster-10506.44209	Cluster-10506.105211	Cluster-10506.44625	Cluster-10506.45762	Cluster-10506.105967	Cluster-10506.52890	Cluster-10506.53363	Cluster-10506.53365	Cluster-10506.56490	Cluster-10506.57693	Cluster-10506.60653	Cluster-10506.60783	Cluster-10506.6089	Cluster-10506.62459	Cluster-10506.68899	Cluster-10506.70190	Cluster-10506.71275	Cluster-10506.75122	Cluster-10506.77412
DNA replication	240	ko03030	Cluster-10506.40893	Cluster-10506.44530	Cluster-10506.49467	Cluster-10506.106734	Cluster-10506.6313	Cluster-10506.72767	Cluster-10506.85473	Cluster-10506.94135	Cluster-10506.112554	Cluster-14529.0	Cluster-16681.0	Cluster-19937.2	Cluster-22439.0	Cluster-26008.0	Cluster-10506.114562	Cluster-44993.1	Cluster-45070.0	Cluster-835.0	Cluster-10506.1577	Cluster-10506.23988	Cluster-10506.42574	Cluster-39561.0	Cluster-47726.0	Cluster-47726.1	Cluster-10506.25031	Cluster-10506.51992	Cluster-10506.94154	Cluster-16501.0	Cluster-50925.1	Cluster-10506.2191	Cluster-10506.77569	Cluster-49811.0	Cluster-52999.0	Cluster-52999.1	Cluster-8800.0	Cluster-10506.121348	Cluster-10506.98773	Cluster-12553.0	Cluster-31156.0	Cluster-10506.39250	Cluster-10506.72876	Cluster-10506.94205	Cluster-10506.103004	Cluster-10506.47821	Cluster-10506.84045	Cluster-20989.0	Cluster-10506.37034
Sesquiterpenoid and triterpenoid biosynthesis	237	ko00909	Cluster-10506.26533	Cluster-10506.32255	Cluster-10506.59845	Cluster-10506.77185	Cluster-31930.0	Cluster-42698.0	Cluster-10506.1511	Cluster-10506.35879	Cluster-10506.62230	Cluster-10506.20651	Cluster-10506.22141	Cluster-10506.22144	Cluster-10506.22154	Cluster-10506.22155	Cluster-10506.22167	Cluster-10506.22972	Cluster-10506.23661	Cluster-10506.23662	Cluster-10506.23663	Cluster-10506.24406	Cluster-10506.24536	Cluster-10506.24783	Cluster-10506.25302	Cluster-10506.25303	Cluster-10506.25304	Cluster-10506.25308	Cluster-10506.25764	Cluster-10506.26153	Cluster-10506.26156	Cluster-10506.26161	Cluster-10506.26447	Cluster-10506.26565	Cluster-10506.29196	Cluster-10506.29197	Cluster-10506.30352	Cluster-10506.30834	Cluster-10506.31000	Cluster-10506.31001	Cluster-10506.103625	Cluster-10506.32975	Cluster-10506.33048	Cluster-10506.33668	Cluster-10506.33669	Cluster-10506.34007	Cluster-10506.10384	Cluster-10506.34756	Cluster-10506.35073
Tyrosine metabolism	235	ko00350	Cluster-10506.22644	Cluster-10506.2899	Cluster-10506.38440	Cluster-10506.50985	Cluster-10506.50987	Cluster-10506.54621	Cluster-10506.65024	Cluster-10506.69357	Cluster-10506.81006	Cluster-10506.81587	Cluster-52574.0	Cluster-10506.20143	Cluster-10506.37580	Cluster-10506.57664	Cluster-10506.63263	Cluster-10506.65927	Cluster-10506.68223	Cluster-16060.0	Cluster-33387.0	Cluster-39989.0	Cluster-48078.0	Cluster-53236.0	Cluster-53236.1	Cluster-6933.0	Cluster-10506.18051	Cluster-39794.0	Cluster-1146.0	Cluster-19377.0	Cluster-10506.33272	Cluster-10506.34982	Cluster-10506.52064	Cluster-10506.55046	Cluster-10506.64542	Cluster-10506.65005	Cluster-10506.71134	Cluster-10506.82893	Cluster-10506.20025	Cluster-10506.27022	Cluster-10506.37957	Cluster-10506.43651	Cluster-10506.44777	Cluster-10506.44778	Cluster-10506.67082	Cluster-10506.85485	Cluster-10506.87011	Cluster-19903.0	Cluster-37027.0
Circadian rhythm - plant	228	ko04712	Cluster-10506.21783	Cluster-10506.21784	Cluster-10506.102974	Cluster-10506.31870	Cluster-10506.34135	Cluster-10506.36823	Cluster-10506.40304	Cluster-10506.42723	Cluster-10506.46708	Cluster-10506.46711	Cluster-10506.47438	Cluster-10506.52726	Cluster-10506.61100	Cluster-10506.61544	Cluster-10506.62099	Cluster-10506.62452	Cluster-10506.63005	Cluster-10506.64678	Cluster-10506.65236	Cluster-10506.65496	Cluster-10506.65919	Cluster-10506.65926	Cluster-10506.66214	Cluster-10506.66446	Cluster-10506.66611	Cluster-10506.67896	Cluster-10506.68210	Cluster-10506.68590	Cluster-10506.69336	Cluster-10506.69466	Cluster-10506.69537	Cluster-10506.69833	Cluster-10506.76686	Cluster-10506.77730	Cluster-10506.87576	Cluster-10506.88256	Cluster-10506.91944	Cluster-11587.0	Cluster-14761.0	Cluster-36042.0	Cluster-10506.123612	Cluster-10506.20644	Cluster-10506.3102	Cluster-10506.5035	Cluster-10506.54496	Cluster-10506.62717	Cluster-10506.64924
Cyanoamino acid metabolism	221	ko00460	Cluster-10506.2256	Cluster-10506.103017	Cluster-10506.24606	Cluster-10506.29409	Cluster-10506.105084	Cluster-10506.45361	Cluster-10506.48565	Cluster-10506.54863	Cluster-10506.58844	Cluster-10506.63752	Cluster-10506.63957	Cluster-10506.65839	Cluster-10506.66222	Cluster-10506.66833	Cluster-10506.69233	Cluster-10506.69438	Cluster-10506.110137	Cluster-10506.83101	Cluster-10506.86847	Cluster-10506.90108	Cluster-10506.91015	Cluster-10844.0	Cluster-15174.0	Cluster-19761.0	Cluster-29204.0	Cluster-35984.0	Cluster-38365.0	Cluster-10506.115808	Cluster-45918.0	Cluster-45918.1	Cluster-45918.2	Cluster-10506.116193	Cluster-48340.0	Cluster-10506.120841	Cluster-10506.12948	Cluster-10506.15232	Cluster-10506.19555	Cluster-14485.0	Cluster-3865.0	Cluster-10506.2230	Cluster-10506.22739	Cluster-10506.24446	Cluster-10506.25348	Cluster-10506.28756	Cluster-10506.30283	Cluster-10506.30284	Cluster-10506.31289
Pentose phosphate pathway	218	ko00030	Cluster-10506.20665	Cluster-10506.21246	Cluster-10506.21247	Cluster-10506.43183	Cluster-10506.52388	Cluster-10506.60969	Cluster-10506.64312	Cluster-10506.69650	Cluster-25220.0	Cluster-25220.1	Cluster-10506.16657	Cluster-10506.24755	Cluster-10506.26296	Cluster-10506.69822	Cluster-10506.80233	Cluster-10506.81273	Cluster-10506.9138	Cluster-11156.0	Cluster-19070.0	Cluster-27827.0	Cluster-46397.0	Cluster-51262.0	Cluster-7581.0	Cluster-10506.117378	Cluster-10506.1643	Cluster-10506.17760	Cluster-10506.38182	Cluster-10506.63648	Cluster-10506.67441	Cluster-10506.11901	Cluster-10506.23950	Cluster-10506.42601	Cluster-10506.43044	Cluster-10506.48912	Cluster-10506.58161	Cluster-10506.58390	Cluster-10506.63681	Cluster-10506.65478	Cluster-10506.68284	Cluster-10506.72886	Cluster-10506.86871	Cluster-15628.0	Cluster-23467.0	Cluster-25514.0	Cluster-31814.0	Cluster-32884.0	Cluster-9963.0
Lysine degradation	215	ko00310	Cluster-17093.0	Cluster-10506.21469	Cluster-10506.36505	Cluster-10506.41571	Cluster-10506.47216	Cluster-10506.52353	Cluster-10050.0	Cluster-10506.55669	Cluster-10506.62254	Cluster-10506.63174	Cluster-10506.64161	Cluster-10506.65470	Cluster-10506.66029	Cluster-10506.70727	Cluster-10506.72139	Cluster-10506.92633	Cluster-10506.93552	Cluster-10506.94309	Cluster-2483.0	Cluster-25888.0	Cluster-26267.0	Cluster-32076.0	Cluster-34620.0	Cluster-35005.1	Cluster-40418.0	Cluster-42439.0	Cluster-46199.0	Cluster-48725.0	Cluster-49881.0	Cluster-50981.0	Cluster-50981.1	Cluster-51230.0	Cluster-51230.1	Cluster-51538.0	Cluster-51894.0	Cluster-52116.0	Cluster-52551.0	Cluster-53070.0	Cluster-5507.0	Cluster-5507.1	Cluster-7029.0	Cluster-745.0	Cluster-8024.0	Cluster-10506.122492	Cluster-10506.125699	Cluster-10506.102137	Cluster-1146.0
Photosynthesis	205	ko00195	Cluster-10506.107038	Cluster-10506.72073	Cluster-10506.83910	Cluster-11151.0	Cluster-5607.0	Cluster-10506.114800	Cluster-53026.1	Cluster-10506.46810	Cluster-10506.96831	Cluster-10506.35050	Cluster-10506.37579	Cluster-10506.39741	Cluster-10506.42882	Cluster-10506.43210	Cluster-10506.45228	Cluster-10506.5702	Cluster-10506.71390	Cluster-10506.75627	Cluster-10506.77977	Cluster-10506.79872	Cluster-10506.83840	Cluster-10506.86140	Cluster-10506.88567	Cluster-10506.89645	Cluster-10506.112054	Cluster-17583.0	Cluster-10506.113722	Cluster-21143.0	Cluster-22901.0	Cluster-34436.0	Cluster-10506.116807	Cluster-10506.122433	Cluster-10506.126558	Cluster-10506.35591	Cluster-10506.40150	Cluster-10506.48668	Cluster-10506.77046	Cluster-10506.124491	Cluster-10506.124492	Cluster-10506.124494	Cluster-10506.15042	Cluster-10506.72086	Cluster-10506.77226	Cluster-13594.0	Cluster-10506.24529	Cluster-10506.27260	Cluster-10506.64116
Phenylalanine, tyrosine and tryptophan biosynthesis	198	ko00400	Cluster-10506.99908	Cluster-49107.0	Cluster-49107.1	Cluster-10506.117305	Cluster-10506.39308	Cluster-10506.60564	Cluster-10506.63101	Cluster-10506.63154	Cluster-10506.120616	Cluster-10506.15456	Cluster-10506.60589	Cluster-10506.21487	Cluster-10506.29155	Cluster-10506.33672	Cluster-10506.34763	Cluster-10506.38730	Cluster-10506.40239	Cluster-10506.41637	Cluster-10506.41668	Cluster-10506.4184	Cluster-10506.4423	Cluster-10506.46874	Cluster-10506.47986	Cluster-10506.48586	Cluster-10506.51330	Cluster-10506.55749	Cluster-10506.62582	Cluster-10506.68022	Cluster-10506.70539	Cluster-10506.109034	Cluster-10506.75259	Cluster-10506.109727	Cluster-10506.80560	Cluster-10506.84817	Cluster-10506.86436	Cluster-10506.89537	Cluster-10506.89991	Cluster-10506.98976	Cluster-12127.0	Cluster-13188.0	Cluster-13309.0	Cluster-23084.0	Cluster-25350.0	Cluster-27127.0	Cluster-31461.0	Cluster-32037.0	Cluster-34382.0
Protein export	195	ko03060	Cluster-10506.22283	Cluster-10506.46392	Cluster-10506.47388	Cluster-10506.49822	Cluster-10506.61574	Cluster-10506.108025	Cluster-10506.75316	Cluster-10506.94755	Cluster-10506.53038	Cluster-10506.66027	Cluster-10506.66210	Cluster-10506.66614	Cluster-10506.72521	Cluster-10506.78329	Cluster-10506.80563	Cluster-10506.80564	Cluster-10506.86985	Cluster-10506.57420	Cluster-10506.67655	Cluster-10506.83474	Cluster-10506.120338	Cluster-10506.90072	Cluster-1519.0	Cluster-10506.27947	Cluster-10506.27948	Cluster-10506.31525	Cluster-10506.31645	Cluster-10506.35966	Cluster-10506.35967	Cluster-10506.44520	Cluster-10506.44521	Cluster-10506.48982	Cluster-10506.51162	Cluster-10506.52839	Cluster-10506.53419	Cluster-10506.60659	Cluster-10506.69589	Cluster-10506.74278	Cluster-10506.75371	Cluster-10506.100227	Cluster-10506.78059	Cluster-10506.78630	Cluster-10506.79765	Cluster-10506.81274	Cluster-10506.112143	Cluster-43142.0	Cluster-10506.118498
Other glycan degradation	194	ko00511	Cluster-10506.85611	Cluster-10506.35820	Cluster-10506.35821	Cluster-10506.40261	Cluster-10506.43408	Cluster-10506.49091	Cluster-10506.57168	Cluster-10506.58933	Cluster-10506.59421	Cluster-10506.60140	Cluster-10506.61131	Cluster-10506.62928	Cluster-10506.64642	Cluster-10506.67762	Cluster-10506.69795	Cluster-10506.77765	Cluster-10506.77868	Cluster-10506.79447	Cluster-10506.79770	Cluster-10506.82339	Cluster-10506.92247	Cluster-10506.93122	Cluster-16429.0	Cluster-28958.0	Cluster-35919.0	Cluster-47564.0	Cluster-48389.0	Cluster-48389.1	Cluster-49125.0	Cluster-50924.0	Cluster-6295.0	Cluster-10506.101255	Cluster-10506.126597	Cluster-10506.12835	Cluster-27461.0	Cluster-30063.0	Cluster-40860.2	Cluster-10506.3656	Cluster-10506.38059	Cluster-10506.40471	Cluster-10506.47155	Cluster-10506.48908	Cluster-10506.48909	Cluster-10506.51617	Cluster-10506.52183	Cluster-10506.53010	Cluster-10506.54072
Mismatch repair	190	ko03430	Cluster-10506.41995	Cluster-10506.58687	Cluster-10506.78735	Cluster-2221.0	Cluster-27541.0	Cluster-3567.0	Cluster-52733.0	Cluster-10506.91221	Cluster-50993.0	Cluster-10506.76794	Cluster-10506.79577	Cluster-10506.71428	Cluster-10506.69998	Cluster-10506.22706	Cluster-10506.57033	Cluster-10506.68784	Cluster-10506.95894	Cluster-3749.0	Cluster-6632.0	Cluster-8743.0	Cluster-10506.120073	Cluster-10506.120074	Cluster-10506.18490	Cluster-10506.33109	Cluster-10506.40187	Cluster-10506.41291	Cluster-10506.65185	Cluster-10506.65631	Cluster-10506.67963	Cluster-10506.85186	Cluster-20679.0	Cluster-20679.1	Cluster-10506.22728	Cluster-10506.102808	Cluster-10506.25434	Cluster-10506.26424	Cluster-10506.103475	Cluster-10506.29566	Cluster-10506.30036	Cluster-10506.31549	Cluster-10506.32172	Cluster-10506.34228	Cluster-10506.103872	Cluster-10506.104023	Cluster-10506.36400	Cluster-10506.36495	Cluster-10506.38436
Nitrogen metabolism	188	ko00910	Cluster-10506.29262	Cluster-10506.30785	Cluster-10506.41583	Cluster-10506.41585	Cluster-10506.41594	Cluster-10506.50258	Cluster-10506.52359	Cluster-10506.59482	Cluster-10506.61802	Cluster-10506.61853	Cluster-10506.72107	Cluster-10506.72174	Cluster-10506.100079	Cluster-10506.79694	Cluster-10506.83964	Cluster-10506.83965	Cluster-10506.89769	Cluster-10506.98319	Cluster-29819.0	Cluster-29819.1	Cluster-30928.0	Cluster-35240.0	Cluster-37999.0	Cluster-48289.0	Cluster-10506.17896	Cluster-10506.102455	Cluster-10506.31497	Cluster-10506.33573	Cluster-10506.62852	Cluster-10506.67338	Cluster-10506.70709	Cluster-10506.99769	Cluster-2115.0	Cluster-43482.0	Cluster-10506.123429	Cluster-10506.123430	Cluster-10506.123431	Cluster-10506.47814	Cluster-10506.66009	Cluster-1168.0	Cluster-1212.0	Cluster-19668.0	Cluster-19668.1	Cluster-23949.0	Cluster-24169.0	Cluster-24169.1	Cluster-26364.1
beta-Alanine metabolism	187	ko00410	Cluster-10506.21469	Cluster-10506.36505	Cluster-10506.41571	Cluster-10506.47216	Cluster-10506.52353	Cluster-10050.0	Cluster-10506.55669	Cluster-10506.62254	Cluster-10506.63174	Cluster-10506.64161	Cluster-10506.65470	Cluster-10506.66029	Cluster-10506.70727	Cluster-10506.72139	Cluster-10506.92633	Cluster-10506.93552	Cluster-10506.94309	Cluster-2483.0	Cluster-25888.0	Cluster-26267.0	Cluster-32076.0	Cluster-34620.0	Cluster-35005.1	Cluster-40418.0	Cluster-42439.0	Cluster-46199.0	Cluster-48725.0	Cluster-49881.0	Cluster-50981.0	Cluster-50981.1	Cluster-51230.0	Cluster-51230.1	Cluster-51538.0	Cluster-51894.0	Cluster-52116.0	Cluster-52551.0	Cluster-53070.0	Cluster-5507.0	Cluster-5507.1	Cluster-7029.0	Cluster-745.0	Cluster-8024.0	Cluster-10506.122492	Cluster-10506.125699	Cluster-10506.102137	Cluster-39794.0	Cluster-10506.20487
Linoleic acid metabolism	185	ko00591	Cluster-10506.36965	Cluster-10506.38503	Cluster-10506.41482	Cluster-10506.49892	Cluster-10506.54055	Cluster-10506.54085	Cluster-10506.62380	Cluster-10506.81413	Cluster-10506.96902	Cluster-36747.1	Cluster-10506.121610	Cluster-10506.43147	Cluster-10506.81644	Cluster-10506.83837	Cluster-10506.20794	Cluster-10506.30790	Cluster-10506.50511	Cluster-10506.53147	Cluster-10506.63378	Cluster-10506.64921	Cluster-10506.74181	Cluster-10506.74603	Cluster-10506.76093	Cluster-10506.78856	Cluster-10506.87467	Cluster-44895.0	Cluster-10506.23567	Cluster-10506.35118	Cluster-10506.3750	Cluster-10506.461	Cluster-10506.109772	Cluster-10506.92129	Cluster-14711.0	Cluster-51130.0	Cluster-10506.101850	Cluster-10506.16669	Cluster-10506.16670	Cluster-10506.16671	Cluster-9299.0	Cluster-10506.64036	Cluster-10506.73608	Cluster-39550.0	Cluster-10506.17908	Cluster-10506.20458	Cluster-10506.21514	Cluster-10506.21927	Cluster-10506.22200
Propanoate metabolism	181	ko00640	Cluster-10506.23949	Cluster-10506.27044	Cluster-10506.63636	Cluster-10506.76455	Cluster-10506.82940	Cluster-2146.0	Cluster-41488.1	Cluster-5407.0	Cluster-10506.20487	Cluster-10278.0	Cluster-10506.64905	Cluster-14792.0	Cluster-16739.0	Cluster-17194.0	Cluster-22237.0	Cluster-40037.0	Cluster-47950.0	Cluster-10506.34736	Cluster-10506.56886	Cluster-10506.69828	Cluster-1595.0	Cluster-50648.0	Cluster-10506.61512	Cluster-10506.66377	Cluster-10506.51688	Cluster-10506.57042	Cluster-10506.58638	Cluster-10506.60612	Cluster-10506.61618	Cluster-10506.64448	Cluster-10506.64491	Cluster-10506.65814	Cluster-10506.66883	Cluster-10506.68177	Cluster-10506.9257	Cluster-10506.98709	Cluster-17207.0	Cluster-21266.0	Cluster-2683.0	Cluster-28645.0	Cluster-38729.1	Cluster-48480.0	Cluster-50355.0	Cluster-50355.1	Cluster-51588.0	Cluster-10506.104974	Cluster-10506.58739
Autophagy - other	181	ko04136	Cluster-10506.24855	Cluster-10506.55698	Cluster-10506.72300	Cluster-10506.83871	Cluster-10506.112641	Cluster-48336.0	Cluster-10506.127192	Cluster-10506.15144	Cluster-10506.2539	Cluster-10506.103390	Cluster-10506.49565	Cluster-10506.574	Cluster-10506.62535	Cluster-10506.62971	Cluster-10506.64214	Cluster-10506.66494	Cluster-10506.66525	Cluster-10506.72868	Cluster-10506.74951	Cluster-10506.90064	Cluster-10506.113683	Cluster-2458.0	Cluster-26026.1	Cluster-43386.0	Cluster-45564.0	Cluster-512.0	Cluster-658.0	Cluster-10506.2369	Cluster-10506.104460	Cluster-10506.40884	Cluster-10506.41458	Cluster-10506.4467	Cluster-10506.45990	Cluster-10506.47410	Cluster-10506.106824	Cluster-10506.77259	Cluster-10506.78092	Cluster-10506.111494	Cluster-10506.89410	Cluster-10506.89990	Cluster-10506.92154	Cluster-10506.93744	Cluster-18564.0	Cluster-22816.0	Cluster-27522.0	Cluster-39648.0	Cluster-52064.0
Terpenoid backbone biosynthesis	179	ko00900	Cluster-10506.24277	Cluster-10506.103411	Cluster-10506.35811	Cluster-10506.48685	Cluster-10506.52021	Cluster-10506.60560	Cluster-10506.62013	Cluster-10506.65002	Cluster-10506.73712	Cluster-10506.82168	Cluster-10506.85984	Cluster-50172.0	Cluster-10506.118209	Cluster-10506.122543	Cluster-10506.14622	Cluster-10506.14623	Cluster-10506.19832	Cluster-10506.59723	Cluster-10506.64257	Cluster-10506.79994	Cluster-10506.16692	Cluster-10506.125845	Cluster-10506.38637	Cluster-10351.0	Cluster-10506.62747	Cluster-10506.65355	Cluster-10506.66920	Cluster-10506.70620	Cluster-10506.110848	Cluster-23075.0	Cluster-27672.0	Cluster-29352.0	Cluster-38416.0	Cluster-49792.0	Cluster-7235.0	Cluster-7697.0	Cluster-10506.30126	Cluster-10506.35994	Cluster-10506.41378	Cluster-10506.46561	Cluster-10506.75178	Cluster-10506.76038	Cluster-10506.90828	Cluster-10506.93625	Cluster-31885.0	Cluster-47245.0	Cluster-10506.70613
Diterpenoid biosynthesis	178	ko00904	Cluster-49772.0	Cluster-10506.88479	Cluster-10506.92313	Cluster-48830.1	Cluster-10506.103079	Cluster-10506.2428	Cluster-10506.24655	Cluster-10506.26419	Cluster-10506.28453	Cluster-10506.32684	Cluster-10506.104436	Cluster-10506.45396	Cluster-10506.45397	Cluster-10506.47300	Cluster-10506.47724	Cluster-10506.48230	Cluster-10080.0	Cluster-10506.54050	Cluster-10506.59669	Cluster-10506.107726	Cluster-10506.64567	Cluster-10506.6613	Cluster-10506.74115	Cluster-10506.78452	Cluster-10506.82021	Cluster-10506.83040	Cluster-10506.83041	Cluster-10506.84571	Cluster-10506.84695	Cluster-10506.111163	Cluster-10506.85077	Cluster-10506.87341	Cluster-10506.88773	Cluster-10506.88972	Cluster-10506.89145	Cluster-10506.111592	Cluster-10506.91932	Cluster-10506.9203	Cluster-10506.9204	Cluster-10506.94603	Cluster-11034.0	Cluster-16369.1	Cluster-19468.0	Cluster-42153.0	Cluster-43981.0	Cluster-10506.127359	Cluster-10506.17933
Arginine biosynthesis	174	ko00220	Cluster-10506.42589	Cluster-10506.71151	Cluster-10506.112142	Cluster-14630.0	Cluster-21101.0	Cluster-29616.1	Cluster-41490.0	Cluster-10506.29262	Cluster-10506.30785	Cluster-10506.41583	Cluster-10506.41585	Cluster-10506.41594	Cluster-10506.50258	Cluster-10506.52359	Cluster-10506.59482	Cluster-10506.61802	Cluster-10506.61853	Cluster-10506.72107	Cluster-10506.72174	Cluster-10506.100079	Cluster-10506.79694	Cluster-10506.83964	Cluster-10506.83965	Cluster-10506.89769	Cluster-10506.98319	Cluster-29819.0	Cluster-29819.1	Cluster-30928.0	Cluster-35240.0	Cluster-37999.0	Cluster-48289.0	Cluster-10506.17896	Cluster-10506.102455	Cluster-10506.31497	Cluster-10506.33573	Cluster-10506.62852	Cluster-10506.67338	Cluster-10506.70709	Cluster-10506.99769	Cluster-2115.0	Cluster-43482.0	Cluster-10506.123429	Cluster-10506.123430	Cluster-10506.123431	Cluster-10506.103336	Cluster-10506.33785	Cluster-10506.70103
Ubiquinone and other terpenoid-quinone biosynthesis	170	ko00130	Cluster-10506.30023	Cluster-10506.40961	Cluster-10506.65674	Cluster-10506.77021	Cluster-10506.91759	Cluster-52261.0	Cluster-6347.0	Cluster-10506.62233	Cluster-10506.62901	Cluster-10506.64195	Cluster-10506.66562	Cluster-10506.79120	Cluster-31296.0	Cluster-50900.0	Cluster-10506.84156	Cluster-42285.0	Cluster-10506.21487	Cluster-10506.29155	Cluster-10506.33672	Cluster-10506.34763	Cluster-10506.38730	Cluster-10506.40239	Cluster-10506.41637	Cluster-10506.41668	Cluster-10506.4184	Cluster-10506.4423	Cluster-10506.46874	Cluster-10506.47986	Cluster-10506.48586	Cluster-10506.51330	Cluster-10506.55749	Cluster-10506.62582	Cluster-10506.68022	Cluster-10506.70539	Cluster-10506.109034	Cluster-10506.75259	Cluster-10506.109727	Cluster-10506.80560	Cluster-10506.84817	Cluster-10506.86436	Cluster-10506.89537	Cluster-10506.89991	Cluster-10506.98976	Cluster-12127.0	Cluster-13188.0	Cluster-13309.0	Cluster-23084.0
Basal transcription factors	168	ko03022	Cluster-10506.64673	Cluster-52056.0	Cluster-10506.34796	Cluster-10506.36546	Cluster-10506.36549	Cluster-10506.37929	Cluster-10506.37930	Cluster-10506.39472	Cluster-10506.68993	Cluster-10506.69787	Cluster-10506.71057	Cluster-11336.0	Cluster-17858.0	Cluster-4006.0	Cluster-4975.0	Cluster-50010.0	Cluster-50944.0	Cluster-10506.12087	Cluster-10506.40492	Cluster-10506.57656	Cluster-10506.107833	Cluster-10506.63452	Cluster-10506.67586	Cluster-10506.69158	Cluster-10506.109126	Cluster-10506.75317	Cluster-10506.87518	Cluster-10506.87741	Cluster-2195.0	Cluster-10506.118537	Cluster-10506.17795	Cluster-10506.18285	Cluster-10506.39861	Cluster-10506.77153	Cluster-5327.0	Cluster-5893.0	Cluster-10506.42126	Cluster-10506.57898	Cluster-10506.58767	Cluster-10506.6061	Cluster-10506.64564	Cluster-15910.0	Cluster-38120.0	Cluster-38120.1	Cluster-10506.25142	Cluster-10506.25143	Cluster-10506.38742
Flavonoid biosynthesis	162	ko00941	Cluster-10506.79790	Cluster-10506.62233	Cluster-10506.62901	Cluster-10506.64195	Cluster-10506.66562	Cluster-10506.79120	Cluster-31296.0	Cluster-50900.0	Cluster-10506.29472	Cluster-10506.57785	Cluster-10506.62943	Cluster-10506.65885	Cluster-10506.66457	Cluster-10506.73516	Cluster-10506.74489	Cluster-49234.1	Cluster-10506.11873	Cluster-10506.123318	Cluster-10506.21783	Cluster-10506.21784	Cluster-10506.102974	Cluster-10506.31870	Cluster-10506.34135	Cluster-10506.36823	Cluster-10506.40304	Cluster-10506.42723	Cluster-10506.46708	Cluster-10506.46711	Cluster-10506.47438	Cluster-10506.52726	Cluster-10506.61100	Cluster-10506.61544	Cluster-10506.62099	Cluster-10506.62452	Cluster-10506.63005	Cluster-10506.64678	Cluster-10506.65236	Cluster-10506.65496	Cluster-10506.65919	Cluster-10506.65926	Cluster-10506.66214	Cluster-10506.66446	Cluster-10506.66611	Cluster-10506.67896	Cluster-10506.68210	Cluster-10506.68590	Cluster-10506.69336
Pantothenate and CoA biosynthesis	161	ko00770	Cluster-10506.29275	Cluster-10506.58707	Cluster-10506.61818	Cluster-10506.64033	Cluster-10506.98989	Cluster-21016.0	Cluster-27263.0	Cluster-35446.0	Cluster-35446.1	Cluster-43514.1	Cluster-43530.0	Cluster-4629.0	Cluster-21201.0	Cluster-10506.21469	Cluster-10506.36505	Cluster-10506.41571	Cluster-10506.47216	Cluster-10506.52353	Cluster-10050.0	Cluster-10506.55669	Cluster-10506.62254	Cluster-10506.63174	Cluster-10506.64161	Cluster-10506.65470	Cluster-10506.66029	Cluster-10506.70727	Cluster-10506.72139	Cluster-10506.92633	Cluster-10506.93552	Cluster-10506.94309	Cluster-2483.0	Cluster-25888.0	Cluster-26267.0	Cluster-32076.0	Cluster-34620.0	Cluster-35005.1	Cluster-40418.0	Cluster-42439.0	Cluster-46199.0	Cluster-48725.0	Cluster-49881.0	Cluster-50981.0	Cluster-50981.1	Cluster-51230.0	Cluster-51230.1	Cluster-51538.0	Cluster-51894.0
Isoquinoline alkaloid biosynthesis	150	ko00950	Cluster-19377.0	Cluster-10506.33272	Cluster-10506.34982	Cluster-10506.52064	Cluster-10506.55046	Cluster-10506.64542	Cluster-10506.65005	Cluster-10506.71134	Cluster-10506.82893	Cluster-10506.20025	Cluster-10506.27022	Cluster-10506.37957	Cluster-10506.43651	Cluster-10506.44777	Cluster-10506.44778	Cluster-10506.67082	Cluster-10506.85485	Cluster-10506.87011	Cluster-19903.0	Cluster-37027.0	Cluster-38502.0	Cluster-38502.1	Cluster-10506.18289	Cluster-13517.0	Cluster-36478.0	Cluster-37027.1	Cluster-52657.0	Cluster-52657.1	Cluster-52657.2	Cluster-10506.60589	Cluster-10506.21487	Cluster-10506.29155	Cluster-10506.33672	Cluster-10506.34763	Cluster-10506.38730	Cluster-10506.40239	Cluster-10506.41637	Cluster-10506.41668	Cluster-10506.4184	Cluster-10506.4423	Cluster-10506.46874	Cluster-10506.47986	Cluster-10506.48586	Cluster-10506.51330	Cluster-10506.55749	Cluster-10506.62582	Cluster-10506.68022
Glycosaminoglycan degradation	146	ko00531	Cluster-10506.22492	Cluster-10506.3658	Cluster-10506.50405	Cluster-10506.56073	Cluster-10506.117049	Cluster-10506.24893	Cluster-10506.28358	Cluster-10506.44980	Cluster-10506.73339	Cluster-10506.75734	Cluster-10506.83214	Cluster-10506.95386	Cluster-10506.98320	Cluster-28202.0	Cluster-38705.0	Cluster-45935.0	Cluster-45935.1	Cluster-4603.0	Cluster-10506.101027	Cluster-10506.124739	Cluster-10506.125681	Cluster-10506.12809	Cluster-10506.27823	Cluster-10506.27971	Cluster-10506.103516	Cluster-10506.34710	Cluster-10506.48870	Cluster-10506.49248	Cluster-10506.58238	Cluster-10506.69446	Cluster-10506.109881	Cluster-10506.87503	Cluster-10506.111523	Cluster-10506.93563	Cluster-10506.98572	Cluster-10506.99066	Cluster-10506.99067	Cluster-10506.113400	Cluster-27919.0	Cluster-44619.0	Cluster-49219.0	Cluster-10506.100691	Cluster-10506.22096	Cluster-10506.23093	Cluster-10506.25640	Cluster-10506.29987	Cluster-10506.29988
alpha-Linolenic acid metabolism	140	ko00592	Cluster-10506.30271	Cluster-10155.0	Cluster-10506.64321	Cluster-31825.0	Cluster-10506.51688	Cluster-10506.57042	Cluster-10506.58638	Cluster-10506.60612	Cluster-10506.61618	Cluster-10506.64448	Cluster-10506.64491	Cluster-10506.65814	Cluster-10506.66883	Cluster-10506.68177	Cluster-10506.9257	Cluster-10506.98709	Cluster-17207.0	Cluster-21266.0	Cluster-2683.0	Cluster-28645.0	Cluster-38729.1	Cluster-48480.0	Cluster-50355.0	Cluster-50355.1	Cluster-51588.0	Cluster-10506.36965	Cluster-10506.38503	Cluster-10506.41482	Cluster-10506.49892	Cluster-10506.54055	Cluster-10506.54085	Cluster-10506.62380	Cluster-10506.81413	Cluster-10506.96902	Cluster-36747.1	Cluster-10506.121610	Cluster-10506.43147	Cluster-10506.81644	Cluster-10506.83837	Cluster-10506.42423	Cluster-10506.42563	Cluster-10506.46886	Cluster-10506.47425	Cluster-10506.52832	Cluster-10506.56262	Cluster-10506.73480	Cluster-10506.76880
Fatty acid elongation	127	ko00062	Cluster-17093.0	Cluster-10506.62837	Cluster-10506.111151	Cluster-13748.0	Cluster-47366.0	Cluster-49945.0	Cluster-5291.0	Cluster-10506.21837	Cluster-10506.29395	Cluster-10506.29396	Cluster-10506.29397	Cluster-10506.72562	Cluster-10506.73622	Cluster-10506.79162	Cluster-19959.0	Cluster-8574.0	Cluster-12461.0	Cluster-27243.0	Cluster-4549.0	Cluster-48630.0	Cluster-7988.0	Cluster-10506.69762	Cluster-16694.0	Cluster-50592.0	Cluster-6184.0	Cluster-8124.0	Cluster-9242.0	Cluster-10506.55498	Cluster-10506.63812	Cluster-10506.75805	Cluster-19686.0	Cluster-30605.0	Cluster-33229.0	Cluster-37440.0	Cluster-42659.0	Cluster-44128.0	Cluster-49396.0	Cluster-9025.0	Cluster-10506.78416	Cluster-17806.0	Cluster-18000.0	Cluster-21236.0	Cluster-44629.1	Cluster-48222.0	Cluster-51589.0	Cluster-10506.2463	Cluster-10506.36384
Porphyrin and chlorophyll metabolism	126	ko00860	Cluster-10506.76748	Cluster-10506.91092	Cluster-48944.0	Cluster-10506.50165	Cluster-10506.47349	Cluster-10506.54270	Cluster-36642.0	Cluster-7352.0	Cluster-14671.0	Cluster-31543.0	Cluster-36668.0	Cluster-36668.1	Cluster-36668.2	Cluster-10506.86722	Cluster-10506.94700	Cluster-11014.1	Cluster-15104.0	Cluster-21904.0	Cluster-27876.0	Cluster-30796.0	Cluster-34764.0	Cluster-3937.0	Cluster-43837.2	Cluster-49527.1	Cluster-5010.0	Cluster-50258.0	Cluster-51293.1	Cluster-53088.0	Cluster-7435.0	Cluster-10506.59316	Cluster-10506.68092	Cluster-10506.83731	Cluster-10506.105426	Cluster-10506.47645	Cluster-10506.51780	Cluster-10506.70977	Cluster-19822.0	Cluster-53137.0	Cluster-7708.0	Cluster-10506.19366	Cluster-10506.41862	Cluster-10506.29873	Cluster-10506.67865	Cluster-10506.2111	Cluster-13062.0	Cluster-45931.0	Cluster-10506.5237
Biosynthesis of unsaturated fatty acids	126	ko01040	Cluster-10506.51688	Cluster-10506.57042	Cluster-10506.58638	Cluster-10506.60612	Cluster-10506.61618	Cluster-10506.64448	Cluster-10506.64491	Cluster-10506.65814	Cluster-10506.66883	Cluster-10506.68177	Cluster-10506.9257	Cluster-10506.98709	Cluster-17207.0	Cluster-21266.0	Cluster-2683.0	Cluster-28645.0	Cluster-38729.1	Cluster-48480.0	Cluster-50355.0	Cluster-50355.1	Cluster-51588.0	Cluster-10506.67107	Cluster-10506.109854	Cluster-10506.95008	Cluster-17475.0	Cluster-32062.0	Cluster-3503.0	Cluster-35187.0	Cluster-35861.0	Cluster-36003.0	Cluster-36003.1	Cluster-365.0	Cluster-39397.0	Cluster-4500.0	Cluster-46203.0	Cluster-46203.1	Cluster-6669.0	Cluster-6905.0	Cluster-10506.124615	Cluster-10506.13404	Cluster-10506.16154	Cluster-10506.62837	Cluster-10506.111151	Cluster-13748.0	Cluster-47366.0	Cluster-49945.0	Cluster-5291.0
Base excision repair	121	ko03410	Cluster-10506.23283	Cluster-10506.38906	Cluster-10506.52485	Cluster-4587.0	Cluster-10506.32087	Cluster-10506.41589	Cluster-10506.53338	Cluster-10506.54321	Cluster-10506.107510	Cluster-10506.68649	Cluster-10506.77044	Cluster-10506.78044	Cluster-10506.98128	Cluster-43763.0	Cluster-10506.24358	Cluster-10506.79071	Cluster-10506.39250	Cluster-10506.72876	Cluster-10506.94205	Cluster-10506.103004	Cluster-10506.47821	Cluster-10506.84045	Cluster-20989.0	Cluster-10506.37034	Cluster-14197.0	Cluster-10506.41995	Cluster-10506.58687	Cluster-10506.78735	Cluster-2221.0	Cluster-27541.0	Cluster-3567.0	Cluster-52733.0	Cluster-10506.91221	Cluster-50993.0	Cluster-10506.23171	Cluster-10506.65921	Cluster-10506.73815	Cluster-10506.76942	Cluster-10506.102028	Cluster-10506.79577	Cluster-10506.71428	Cluster-10506.104408	Cluster-8908.0	Cluster-10506.23089	Cluster-10506.30133	Cluster-1722.0	Cluster-10506.89114
Histidine metabolism	114	ko00340	Cluster-10506.46040	Cluster-10506.6746	Cluster-10506.121382	Cluster-10506.122257	Cluster-10506.21469	Cluster-10506.36505	Cluster-10506.41571	Cluster-10506.47216	Cluster-10506.52353	Cluster-10050.0	Cluster-10506.55669	Cluster-10506.62254	Cluster-10506.63174	Cluster-10506.64161	Cluster-10506.65470	Cluster-10506.66029	Cluster-10506.70727	Cluster-10506.72139	Cluster-10506.92633	Cluster-10506.93552	Cluster-10506.94309	Cluster-2483.0	Cluster-25888.0	Cluster-26267.0	Cluster-32076.0	Cluster-34620.0	Cluster-35005.1	Cluster-40418.0	Cluster-42439.0	Cluster-46199.0	Cluster-48725.0	Cluster-49881.0	Cluster-50981.0	Cluster-50981.1	Cluster-51230.0	Cluster-51230.1	Cluster-51538.0	Cluster-51894.0	Cluster-52116.0	Cluster-52551.0	Cluster-53070.0	Cluster-5507.0	Cluster-5507.1	Cluster-7029.0	Cluster-745.0	Cluster-8024.0	Cluster-10506.122492
Steroid biosynthesis	113	ko00100	Cluster-10506.48340	Cluster-10506.51691	Cluster-10506.62537	Cluster-2597.0	Cluster-10506.23984	Cluster-28242.0	Cluster-10506.115070	Cluster-10506.48158	Cluster-10506.69837	Cluster-11145.0	Cluster-20110.0	Cluster-30055.0	Cluster-8275.0	Cluster-10506.26533	Cluster-10506.32255	Cluster-10506.59845	Cluster-10506.77185	Cluster-31930.0	Cluster-42698.0	Cluster-10506.1511	Cluster-10506.56130	Cluster-10506.65426	Cluster-10506.72295	Cluster-10506.72296	Cluster-10506.78647	Cluster-10506.90777	Cluster-11731.0	Cluster-16362.0	Cluster-10506.113230	Cluster-3155.0	Cluster-46092.0	Cluster-49985.0	Cluster-10506.35879	Cluster-10506.62230	Cluster-10506.31136	Cluster-10506.37599	Cluster-10506.50026	Cluster-10506.52003	Cluster-10506.59043	Cluster-10506.59092	Cluster-10506.108180	Cluster-10506.76688	Cluster-10506.79049	Cluster-10506.79178	Cluster-14479.0	Cluster-15262.0	Cluster-1834.0
Tropane, piperidine and pyridine alkaloid biosynthesis	108	ko00960	Cluster-10506.33272	Cluster-10506.34982	Cluster-10506.52064	Cluster-10506.55046	Cluster-10506.64542	Cluster-10506.65005	Cluster-10506.71134	Cluster-10506.82893	Cluster-10506.20025	Cluster-10506.60589	Cluster-10506.21487	Cluster-10506.29155	Cluster-10506.33672	Cluster-10506.34763	Cluster-10506.38730	Cluster-10506.40239	Cluster-10506.41637	Cluster-10506.41668	Cluster-10506.4184	Cluster-10506.4423	Cluster-10506.46874	Cluster-10506.47986	Cluster-10506.48586	Cluster-10506.51330	Cluster-10506.55749	Cluster-10506.62582	Cluster-10506.68022	Cluster-10506.70539	Cluster-10506.109034	Cluster-10506.75259	Cluster-10506.109727	Cluster-10506.80560	Cluster-10506.84817	Cluster-10506.86436	Cluster-10506.89537	Cluster-10506.89991	Cluster-10506.98976	Cluster-12127.0	Cluster-13188.0	Cluster-13309.0	Cluster-23084.0	Cluster-25350.0	Cluster-27127.0	Cluster-31461.0	Cluster-32037.0	Cluster-34382.0	Cluster-34641.0
Glycosphingolipid biosynthesis - ganglio series	106	ko00604	Cluster-10521.0	Cluster-51030.0	Cluster-10506.22096	Cluster-10506.23093	Cluster-10506.25640	Cluster-10506.29987	Cluster-10506.29988	Cluster-10506.29990	Cluster-10506.32708	Cluster-10506.32709	Cluster-10506.34660	Cluster-10506.36172	Cluster-10506.37334	Cluster-10506.38404	Cluster-10506.41445	Cluster-10506.44274	Cluster-10506.46247	Cluster-10506.46705	Cluster-10506.48014	Cluster-10506.49440	Cluster-10506.49544	Cluster-10506.50619	Cluster-10506.51443	Cluster-10506.51444	Cluster-10506.52633	Cluster-10506.53034	Cluster-10506.54436	Cluster-10506.56254	Cluster-10506.56698	Cluster-10506.58059	Cluster-10506.59306	Cluster-10506.60026	Cluster-10506.107496	Cluster-10506.62079	Cluster-10506.62172	Cluster-10506.62539	Cluster-10506.63604	Cluster-10506.67158	Cluster-10506.67317	Cluster-10506.67480	Cluster-10506.108708	Cluster-10506.70829	Cluster-10506.71021	Cluster-10506.72800	Cluster-10506.73489	Cluster-10506.74005	Cluster-10506.75502
Sulfur metabolism	103	ko00920	Cluster-10506.59961	Cluster-10506.67539	Cluster-49689.0	Cluster-26504.0	Cluster-40242.0	Cluster-43956.0	Cluster-43956.1	Cluster-10506.60993	Cluster-10506.108600	Cluster-10506.97494	Cluster-10506.57290	Cluster-10506.57291	Cluster-10506.67414	Cluster-10506.99212	Cluster-10506.121098	Cluster-10506.44958	Cluster-10313.0	Cluster-41819.0	Cluster-10506.36808	Cluster-10506.43027	Cluster-10506.47326	Cluster-10506.50488	Cluster-10506.85200	Cluster-16438.0	Cluster-10506.114193	Cluster-35086.0	Cluster-10506.18007	Cluster-16470.0	Cluster-21514.0	Cluster-43699.0	Cluster-10506.74900	Cluster-10506.120222	Cluster-10506.63265	Cluster-10506.92942	Cluster-5340.0	Cluster-10506.125959	Cluster-10506.67125	Cluster-10506.96855	Cluster-2817.0	Cluster-48198.0	Cluster-10506.18905	Cluster-10506.37984	Cluster-10506.42510	Cluster-10506.107418	Cluster-10506.62433	Cluster-10506.62876	Cluster-10506.69150
Stilbenoid, diarylheptanoid and gingerol biosynthesis	103	ko00945	Cluster-10506.62233	Cluster-10506.62901	Cluster-10506.64195	Cluster-10506.66562	Cluster-10506.79120	Cluster-31296.0	Cluster-50900.0	Cluster-10506.29472	Cluster-10506.57785	Cluster-10506.62943	Cluster-10506.65885	Cluster-10506.66457	Cluster-10506.73516	Cluster-10506.74489	Cluster-49234.1	Cluster-10506.11873	Cluster-10506.123318	Cluster-10506.27206	Cluster-10506.31669	Cluster-10506.32844	Cluster-10506.108301	Cluster-10506.66789	Cluster-10506.109966	Cluster-10506.109967	Cluster-10506.94525	Cluster-1902.0	Cluster-4534.0	Cluster-51545.0	Cluster-10506.122932	Cluster-10506.128455	Cluster-10506.19627	Cluster-10506.23646	Cluster-10506.26937	Cluster-10506.33447	Cluster-10506.33452	Cluster-10506.39252	Cluster-10506.47207	Cluster-10506.47315	Cluster-10506.105310	Cluster-10506.49130	Cluster-10506.50594	Cluster-10506.52318	Cluster-10506.52677	Cluster-10506.53296	Cluster-10506.54312	Cluster-10506.54838	Cluster-10506.55922
Arachidonic acid metabolism	101	ko00590	Cluster-10506.45980	Cluster-10506.51851	Cluster-5294.0	Cluster-10506.128026	Cluster-10506.58945	Cluster-10506.61817	Cluster-10506.62723	Cluster-10506.66185	Cluster-10506.73234	Cluster-10506.76597	Cluster-10506.80128	Cluster-10506.80980	Cluster-10506.93201	Cluster-13060.0	Cluster-29889.0	Cluster-38298.0	Cluster-47641.0	Cluster-52513.0	Cluster-7978.0	Cluster-10506.124541	Cluster-10506.20109	Cluster-10506.43147	Cluster-10506.81644	Cluster-10506.83837	Cluster-10506.84162	Cluster-39906.0	Cluster-39906.1	Cluster-44568.0	Cluster-10506.101226	Cluster-10506.116324	Cluster-10506.126827	Cluster-10506.25830	Cluster-10506.110973	Cluster-12681.0	Cluster-17024.0	Cluster-1715.0	Cluster-18168.0	Cluster-27450.0	Cluster-29823.0	Cluster-33301.0	Cluster-39927.0	Cluster-50008.1	Cluster-50682.0	Cluster-51183.0	Cluster-6122.0	Cluster-6698.0	Cluster-8560.1
Folate biosynthesis	101	ko00790	Cluster-10506.45980	Cluster-10506.51851	Cluster-5294.0	Cluster-10506.128026	Cluster-46414.0	Cluster-48999.0	Cluster-10506.99908	Cluster-49107.0	Cluster-49107.1	Cluster-10506.117305	Cluster-10506.88149	Cluster-10506.58845	Cluster-10506.64802	Cluster-10506.76261	Cluster-10506.7916	Cluster-44040.0	Cluster-10506.35609	Cluster-10506.56315	Cluster-10506.86017	Cluster-10506.82180	Cluster-10506.8784	Cluster-965.0	Cluster-10506.65082	Cluster-10506.65797	Cluster-10506.111049	Cluster-26640.0	Cluster-1628.0	Cluster-20765.0	Cluster-31089.0	Cluster-44009.0	Cluster-10506.30529	Cluster-53094.1	Cluster-10506.44735	Cluster-10506.49569	Cluster-9183.0	Cluster-10506.55882	Cluster-10506.62536	Cluster-10506.63338	Cluster-10506.69742	Cluster-10506.103712	Cluster-10506.38496	Cluster-10506.54914	Cluster-10506.62474	Cluster-10506.66460	Cluster-10506.66535	Cluster-10506.72280	Cluster-10506.74587
Nicotinate and nicotinamide metabolism	97	ko00760	Cluster-1146.0	Cluster-10506.52270	Cluster-10506.64883	Cluster-26397.0	Cluster-3959.0	Cluster-3959.1	Cluster-3959.2	Cluster-46996.0	Cluster-10506.23072	Cluster-10506.36567	Cluster-10506.39352	Cluster-10506.41710	Cluster-10506.55319	Cluster-10506.55453	Cluster-10506.56612	Cluster-10506.62234	Cluster-10506.108106	Cluster-10506.67526	Cluster-10506.68526	Cluster-10506.84393	Cluster-10506.87266	Cluster-10506.94206	Cluster-10506.97958	Cluster-31232.0	Cluster-35153.0	Cluster-35153.1	Cluster-35153.2	Cluster-10506.117111	Cluster-10506.66393	Cluster-10506.30009	Cluster-10506.42502	Cluster-10506.75932	Cluster-46818.0	Cluster-50954.0	Cluster-10506.33001	Cluster-10506.33002	Cluster-10506.43082	Cluster-10506.59963	Cluster-10506.68602	Cluster-10506.73171	Cluster-10506.8790	Cluster-10506.92750	Cluster-10506.95708	Cluster-10506.117380	Cluster-10506.126596	Cluster-10506.16777	Cluster-10506.32752
Biotin metabolism	96	ko00780	Cluster-10506.41772	Cluster-10506.55911	Cluster-10506.66516	Cluster-10506.73743	Cluster-10506.79905	Cluster-10506.81606	Cluster-10506.110989	Cluster-16703.0	Cluster-21356.0	Cluster-2853.1	Cluster-33994.0	Cluster-43812.0	Cluster-51156.0	Cluster-52199.0	Cluster-10506.16063	Cluster-10506.8701	Cluster-10506.124324	Cluster-10506.124326	Cluster-12824.0	Cluster-10506.118415	Cluster-10506.128462	Cluster-10506.90822	Cluster-10506.32093	Cluster-10506.56115	Cluster-10506.71335	Cluster-10506.111414	Cluster-50461.0	Cluster-10506.19752	Cluster-10506.61687	Cluster-10506.116273	Cluster-10506.21115	Cluster-10506.2429	Cluster-10506.26972	Cluster-10506.27410	Cluster-10506.27674	Cluster-10506.27942	Cluster-10506.29371	Cluster-10506.31015	Cluster-10506.32617	Cluster-10506.32868	Cluster-10506.33064	Cluster-10506.34971	Cluster-10506.34974	Cluster-10506.34975	Cluster-10506.34977	Cluster-10506.36459	Cluster-10506.39061
Butanoate metabolism	94	ko00650	Cluster-17093.0	Cluster-10506.22126	Cluster-17604.0	Cluster-1857.0	Cluster-20570.0	Cluster-3331.0	Cluster-36748.0	Cluster-51569.0	Cluster-51752.0	Cluster-9168.0	Cluster-10506.54437	Cluster-10506.106513	Cluster-10506.63671	Cluster-10506.64439	Cluster-10506.75030	Cluster-1880.0	Cluster-29795.0	Cluster-1146.0	Cluster-10506.38637	Cluster-10351.0	Cluster-10506.62747	Cluster-10506.65355	Cluster-10506.66920	Cluster-10506.70620	Cluster-10506.110848	Cluster-23075.0	Cluster-27672.0	Cluster-29352.0	Cluster-38416.0	Cluster-49792.0	Cluster-7235.0	Cluster-7697.0	Cluster-30889.0	Cluster-3604.0	Cluster-7676.0	Cluster-10506.125059	Cluster-10506.65531	Cluster-10506.68204	Cluster-2251.0	Cluster-10506.16141	Cluster-10506.64099	Cluster-10506.67227	Cluster-10506.70588	Cluster-10506.73607	Cluster-46732.0	Cluster-10506.20443	Cluster-10506.31052
Cutin, suberine and wax biosynthesis	92	ko00073	Cluster-10506.22275	Cluster-10506.23280	Cluster-10506.28017	Cluster-10506.28019	Cluster-10506.81376	Cluster-10506.81797	Cluster-14791.0	Cluster-18708.0	Cluster-29262.0	Cluster-46904.0	Cluster-46904.1	Cluster-47405.0	Cluster-5263.0	Cluster-5263.1	Cluster-6981.0	Cluster-10506.13998	Cluster-10506.21996	Cluster-11279.0	Cluster-10506.39735	Cluster-10506.61904	Cluster-46371.0	Cluster-10506.108085	Cluster-10506.67164	Cluster-14611.0	Cluster-3371.0	Cluster-42259.0	Cluster-8580.0	Cluster-8580.1	Cluster-10506.124204	Cluster-10506.128420	Cluster-10506.81092	Cluster-7467.0	Cluster-10506.27232	Cluster-10506.39731	Cluster-10506.1059	Cluster-10506.77190	Cluster-12286.0	Cluster-18398.0	Cluster-19072.0	Cluster-19474.1	Cluster-25276.0	Cluster-40536.0	Cluster-10506.128370	Cluster-10506.88138	Cluster-10506.14829	Cluster-10506.39142	Cluster-10506.46895
SNARE interactions in vesicular transport	92	ko04130	Cluster-10506.23833	Cluster-10506.31908	Cluster-10506.358	Cluster-10506.54980	Cluster-10506.54987	Cluster-10506.59212	Cluster-10506.63683	Cluster-10506.65435	Cluster-10506.73817	Cluster-10506.79293	Cluster-10506.82327	Cluster-10506.82328	Cluster-10506.909	Cluster-10506.92123	Cluster-10506.112343	Cluster-12552.0	Cluster-13330.0	Cluster-30110.0	Cluster-46546.0	Cluster-50782.0	Cluster-6140.0	Cluster-10506.10138	Cluster-10506.54365	Cluster-10506.67207	Cluster-1463.0	Cluster-10506.89822	Cluster-10506.93322	Cluster-37756.0	Cluster-5827.0	Cluster-10506.16226	Cluster-10506.58155	Cluster-10506.68499	Cluster-10506.74640	Cluster-10748.0	Cluster-42073.0	Cluster-10506.70628	Cluster-10506.4719	Cluster-10506.52482	Cluster-10506.64270	Cluster-10506.70776	Cluster-2701.0	Cluster-45955.0	Cluster-10506.60491	Cluster-10506.75061	Cluster-10506.79936	Cluster-7927.0	Cluster-10506.125214
Selenocompound metabolism	91	ko00450	Cluster-10506.43068	Cluster-10506.63465	Cluster-10506.7412	Cluster-24164.0	Cluster-26552.0	Cluster-39196.0	Cluster-52685.0	Cluster-6240.0	Cluster-10506.18948	Cluster-10506.25218	Cluster-10506.52685	Cluster-10506.60882	Cluster-10506.62024	Cluster-10506.62228	Cluster-10506.62743	Cluster-10506.64936	Cluster-10506.65810	Cluster-10506.66194	Cluster-10506.66832	Cluster-10506.67068	Cluster-10506.67857	Cluster-10506.70618	Cluster-10506.76188	Cluster-10506.77227	Cluster-30424.0	Cluster-34935.0	Cluster-46096.0	Cluster-46096.1	Cluster-6570.0	Cluster-10506.17897	Cluster-10506.23951	Cluster-9847.0	Cluster-16470.0	Cluster-21514.0	Cluster-43699.0	Cluster-47583.0	Cluster-10506.104168	Cluster-10506.45805	Cluster-10506.50472	Cluster-10506.52409	Cluster-10506.55929	Cluster-10506.55930	Cluster-10506.57560	Cluster-10506.57561	Cluster-10506.63993	Cluster-10506.108366	Cluster-10506.66758
Ether lipid metabolism	90	ko00565	Cluster-10506.48089	Cluster-48538.0	Cluster-10506.43147	Cluster-10506.81644	Cluster-10506.83837	Cluster-10506.21010	Cluster-10506.29986	Cluster-10506.104445	Cluster-10506.39809	Cluster-10506.39810	Cluster-10506.42231	Cluster-10506.49315	Cluster-10506.53062	Cluster-10506.53394	Cluster-10506.54412	Cluster-10506.63589	Cluster-10506.78159	Cluster-10506.85386	Cluster-10506.85570	Cluster-10506.8638	Cluster-14166.0	Cluster-17340.0	Cluster-10506.36403	Cluster-10506.58418	Cluster-10506.67563	Cluster-10506.67927	Cluster-10506.70731	Cluster-47047.0	Cluster-47047.1	Cluster-10506.116980	Cluster-10506.21031	Cluster-10506.24119	Cluster-10506.34066	Cluster-10506.36918	Cluster-10506.37229	Cluster-10506.40606	Cluster-10506.42103	Cluster-10506.45757	Cluster-10506.46978	Cluster-10506.50294	Cluster-10506.54269	Cluster-10506.60501	Cluster-10506.61652	Cluster-10506.62528	Cluster-10506.67534	Cluster-10506.69735	Cluster-10506.75026
One carbon pool by folate	90	ko00670	Cluster-10506.560	Cluster-10506.65555	Cluster-10506.71298	Cluster-10506.91485	Cluster-36482.0	Cluster-10506.128572	Cluster-10506.61923	Cluster-10506.61943	Cluster-10506.63765	Cluster-10506.66880	Cluster-10506.88249	Cluster-46159.0	Cluster-47023.0	Cluster-10506.2256	Cluster-10506.103017	Cluster-10506.24606	Cluster-10506.29409	Cluster-10506.105084	Cluster-10506.45361	Cluster-10506.48565	Cluster-10506.54863	Cluster-10506.58844	Cluster-10506.63752	Cluster-10506.63957	Cluster-10506.65839	Cluster-10506.66222	Cluster-10506.66833	Cluster-10506.69233	Cluster-10506.69438	Cluster-10506.110137	Cluster-10506.83101	Cluster-10506.86847	Cluster-10506.90108	Cluster-10506.91015	Cluster-10844.0	Cluster-15174.0	Cluster-19761.0	Cluster-29204.0	Cluster-35984.0	Cluster-38365.0	Cluster-10506.115808	Cluster-45918.0	Cluster-45918.1	Cluster-45918.2	Cluster-10506.116193	Cluster-48340.0	Cluster-10506.120841
Carotenoid biosynthesis	86	ko00906	Cluster-10506.68671	Cluster-10506.58984	Cluster-10506.108730	Cluster-10506.68951	Cluster-10506.83995	Cluster-10506.122856	Cluster-10506.122857	Cluster-10506.123070	Cluster-10506.17771	Cluster-10506.17772	Cluster-10506.71564	Cluster-10506.96857	Cluster-10506.65452	Cluster-10506.68878	Cluster-10506.62540	Cluster-10506.109768	Cluster-10506.87748	Cluster-10506.20683	Cluster-10506.111425	Cluster-10506.111426	Cluster-10506.54490	Cluster-10506.60607	Cluster-10506.64829	Cluster-10506.99429	Cluster-10506.112748	Cluster-10506.17889	Cluster-10506.71405	Cluster-10506.93496	Cluster-10506.35630	Cluster-1000.0	Cluster-10506.63624	Cluster-10506.71208	Cluster-18317.0	Cluster-22549.0	Cluster-10506.34663	Cluster-10506.39347	Cluster-10506.52636	Cluster-10506.53609	Cluster-10506.61861	Cluster-10506.63382	Cluster-10506.71878	Cluster-10506.75011	Cluster-10506.75462	Cluster-10506.82041	Cluster-10506.93558	Cluster-15884.0	Cluster-21927.0
Lysine biosynthesis	82	ko00300	Cluster-28717.0	Cluster-10506.16902	Cluster-10506.113571	Cluster-10506.40301	Cluster-10506.40302	Cluster-10506.49119	Cluster-10506.57565	Cluster-10506.93860	Cluster-7080.0	Cluster-27631.0	Cluster-8633.0	Cluster-9408.0	Cluster-10506.27258	Cluster-10506.30401	Cluster-10506.104047	Cluster-10506.39336	Cluster-10506.43461	Cluster-10506.65809	Cluster-10506.66489	Cluster-10506.70933	Cluster-10506.70935	Cluster-10506.53259	Cluster-36914.0	Cluster-46599.0	Cluster-29887.0	Cluster-29887.1	Cluster-45200.0	Cluster-5030.0	Cluster-10506.46297	Cluster-10506.5791	Cluster-25195.0	Cluster-34286.0	Cluster-3590.0	Cluster-10506.57036	Cluster-10506.77028	Cluster-10506.99799	Cluster-10506.23547	Cluster-10506.30835	Cluster-10506.104423	Cluster-10506.4245	Cluster-10506.43882	Cluster-10506.45823	Cluster-10506.46471	Cluster-10506.105294	Cluster-10506.59960	Cluster-10506.67757	Cluster-10506.74179
Riboflavin metabolism	78	ko00740	Cluster-10506.66140	Cluster-10506.59804	Cluster-10506.56935	Cluster-10506.91990	Cluster-10506.61032	Cluster-10506.66450	Cluster-15345.0	Cluster-34381.0	Cluster-10506.22483	Cluster-10506.46908	Cluster-10506.52250	Cluster-10506.60274	Cluster-10506.67156	Cluster-10506.72052	Cluster-10506.89211	Cluster-14563.0	Cluster-32126.0	Cluster-32126.1	Cluster-51829.0	Cluster-10506.118173	Cluster-10506.16273	Cluster-16086.0	Cluster-26427.0	Cluster-10506.103886	Cluster-10506.103887	Cluster-10506.36363	Cluster-10506.37120	Cluster-10506.54053	Cluster-10506.59770	Cluster-10506.64387	Cluster-10506.65936	Cluster-10506.75362	Cluster-10506.76931	Cluster-10506.82923	Cluster-10506.85770	Cluster-10506.9306	Cluster-42596.0	Cluster-10506.42142	Cluster-10506.70877	Cluster-10506.74216	Cluster-10506.90930	Cluster-359.0	Cluster-50321.0	Cluster-18670.0	Cluster-44569.0	Cluster-44569.1	Cluster-50828.0
Valine, leucine and isoleucine biosynthesis	74	ko00290	Cluster-10506.27296	Cluster-10506.36110	Cluster-10506.36111	Cluster-10506.38996	Cluster-10506.41512	Cluster-10506.45422	Cluster-10506.4805	Cluster-10506.52746	Cluster-10506.52785	Cluster-19038.0	Cluster-36674.0	Cluster-10506.122109	Cluster-10506.29275	Cluster-10506.58707	Cluster-10506.61818	Cluster-10506.64033	Cluster-10506.98989	Cluster-21016.0	Cluster-27263.0	Cluster-35446.0	Cluster-35446.1	Cluster-43514.1	Cluster-43530.0	Cluster-4629.0	Cluster-10506.30048	Cluster-10506.30643	Cluster-10506.31618	Cluster-10506.38962	Cluster-10506.49475	Cluster-10506.58062	Cluster-10506.58335	Cluster-10506.686	Cluster-10506.72891	Cluster-10506.9848	Cluster-15887.0	Cluster-43132.0	Cluster-45098.0	Cluster-45098.1	Cluster-10506.128543	Cluster-10506.14016	Cluster-10506.17005	Cluster-10506.18112	Cluster-10506.2114	Cluster-10506.2116	Cluster-10506.24902	Cluster-10506.33046	Cluster-10506.66987
Betalain biosynthesis	72	ko00965	Cluster-13517.0	Cluster-36478.0	Cluster-37027.1	Cluster-52657.0	Cluster-52657.1	Cluster-52657.2	Cluster-49234.0	Cluster-10506.24549	Cluster-10506.256	Cluster-10506.2769	Cluster-10506.29728	Cluster-10506.31571	Cluster-10506.37147	Cluster-10506.37322	Cluster-10506.10430	Cluster-10506.40582	Cluster-10506.105735	Cluster-10506.105736	Cluster-10506.50782	Cluster-10506.64556	Cluster-10506.109189	Cluster-10506.74667	Cluster-10506.74766	Cluster-10506.81147	Cluster-10506.8662	Cluster-10506.86723	Cluster-10506.86909	Cluster-10506.93519	Cluster-10506.94631	Cluster-10506.97671	Cluster-10506.98357	Cluster-10506.98358	Cluster-12993.0	Cluster-24131.0	Cluster-24131.1	Cluster-26360.0	Cluster-26360.1	Cluster-32682.0	Cluster-33050.0	Cluster-33799.0	Cluster-41862.1	Cluster-47130.0	Cluster-48437.0	Cluster-50844.0	Cluster-53158.1	Cluster-8427.0	Cluster-10506.11752
Isoflavonoid biosynthesis	63	ko00943	Cluster-10506.34684	Cluster-10506.36315	Cluster-38149.0	Cluster-10506.23235	Cluster-10506.29465	Cluster-10506.53397	Cluster-10506.54267	Cluster-10506.54268	Cluster-10506.55825	Cluster-10506.62626	Cluster-10506.70983	Cluster-10506.70984	Cluster-10506.75238	Cluster-10506.96652	Cluster-10506.97659	Cluster-11819.0	Cluster-17365.0	Cluster-17365.1	Cluster-22735.0	Cluster-24327.0	Cluster-24327.1	Cluster-36487.0	Cluster-38220.0	Cluster-38220.1	Cluster-46817.0	Cluster-46817.1	Cluster-7844.0	Cluster-10506.122646	Cluster-29881.0	Cluster-29881.1	Cluster-9049.0	Cluster-10506.48321	Cluster-10506.52884	Cluster-10506.63603	Cluster-10506.64261	Cluster-10506.64374	Cluster-10506.68099	Cluster-10506.68419	Cluster-10506.70437	Cluster-10506.74156	Cluster-10506.74808	Cluster-10506.75922	Cluster-10506.81095	Cluster-10506.83914	Cluster-10506.85676	Cluster-10506.86361	Cluster-10506.115162
Glycosylphosphatidylinositol (GPI)-anchor biosynthesis	60	ko00563	Cluster-10506.21089	Cluster-10506.75586	Cluster-53094.0	Cluster-10506.52081	Cluster-10506.55834	Cluster-10506.59410	Cluster-10506.7683	Cluster-10506.50993	Cluster-10506.52794	Cluster-10506.53906	Cluster-10506.60364	Cluster-10506.62801	Cluster-10506.63622	Cluster-10506.69385	Cluster-10506.86520	Cluster-18353.0	Cluster-30601.0	Cluster-42351.0	Cluster-43334.0	Cluster-10506.100753	Cluster-10506.119028	Cluster-10506.123034	Cluster-10506.57595	Cluster-10506.91413	Cluster-30124.0	Cluster-10506.64308	Cluster-10506.35910	Cluster-10506.111225	Cluster-8672.0	Cluster-10506.104913	Cluster-10506.64265	Cluster-10506.112371	Cluster-10506.53345	Cluster-10506.48934	Cluster-52052.0	Cluster-10506.25418	Cluster-10506.46830	Cluster-10506.61726	Cluster-10506.63088	Cluster-15122.0	Cluster-19727.0	Cluster-10506.119170	Cluster-10506.62886	Cluster-52738.0	Cluster-10506.52015	Cluster-10506.70014	Cluster-10506.27297
Monobactam biosynthesis	59	ko00261	Cluster-10506.113571	Cluster-10506.40301	Cluster-10506.40302	Cluster-10506.49119	Cluster-10506.57565	Cluster-10506.93860	Cluster-10506.27258	Cluster-10506.30401	Cluster-10506.104047	Cluster-10506.39336	Cluster-10506.43461	Cluster-10506.65809	Cluster-10506.66489	Cluster-10506.70933	Cluster-10506.70935	Cluster-16470.0	Cluster-21514.0	Cluster-43699.0	Cluster-10506.46297	Cluster-10506.5791	Cluster-25195.0	Cluster-34286.0	Cluster-3590.0	Cluster-10506.103097	Cluster-10506.103099	Cluster-10506.28651	Cluster-10506.32175	Cluster-10506.41648	Cluster-10506.45168	Cluster-10506.45169	Cluster-10506.61066	Cluster-10506.107788	Cluster-10506.107789	Cluster-10506.84515	Cluster-10506.94194	Cluster-10506.112407	Cluster-33356.0	Cluster-10506.115182	Cluster-10506.116180	Cluster-10506.116332	Cluster-52476.1	Cluster-9149.0	Cluster-10506.100719	Cluster-10506.119120	Cluster-10506.120054	Cluster-10506.43510	Cluster-10506.4834
Other types of O-glycan biosynthesis	58	ko00514	Cluster-12734.0	Cluster-12734.1	Cluster-31980.0	Cluster-38172.0	Cluster-46605.0	Cluster-47074.0	Cluster-49875.1	Cluster-50489.0	Cluster-51787.0	Cluster-52148.0	Cluster-52148.1	Cluster-6305.0	Cluster-10506.62146	Cluster-10506.68964	Cluster-51924.0	Cluster-10506.53605	Cluster-8334.0	Cluster-10506.36271	Cluster-10506.70557	Cluster-10506.72755	Cluster-10506.72769	Cluster-10506.86248	Cluster-10506.49826	Cluster-10506.56618	Cluster-10506.58177	Cluster-10506.58678	Cluster-10506.6024	Cluster-10506.65169	Cluster-10506.70927	Cluster-10506.71280	Cluster-10506.78612	Cluster-10506.95350	Cluster-16575.0	Cluster-28281.0	Cluster-4790.0	Cluster-48541.0	Cluster-48541.1	Cluster-10506.17358	Cluster-10506.55106	Cluster-10506.68263	Cluster-10506.32328	Cluster-10506.66014	Cluster-10506.84403	Cluster-26601.0	Cluster-4897.0	Cluster-49317.0	Cluster-10506.22854
Indole alkaloid biosynthesis	54	ko00901	Cluster-10506.24549	Cluster-10506.256	Cluster-10506.2769	Cluster-10506.29728	Cluster-10506.31571	Cluster-10506.37147	Cluster-10506.37322	Cluster-10506.10430	Cluster-10506.40582	Cluster-10506.105735	Cluster-10506.105736	Cluster-10506.50782	Cluster-10506.64556	Cluster-10506.109189	Cluster-10506.74667	Cluster-10506.74766	Cluster-10506.81147	Cluster-10506.8662	Cluster-10506.86723	Cluster-10506.86909	Cluster-10506.93519	Cluster-10506.94631	Cluster-10506.97671	Cluster-10506.98357	Cluster-10506.98358	Cluster-12993.0	Cluster-24131.0	Cluster-24131.1	Cluster-26360.0	Cluster-26360.1	Cluster-32682.0	Cluster-33050.0	Cluster-33799.0	Cluster-41862.1	Cluster-47130.0	Cluster-48437.0	Cluster-50844.0	Cluster-53158.1	Cluster-8427.0	Cluster-10506.11752	Cluster-10506.125949	Cluster-10506.14232	Cluster-10506.14233	Cluster-10506.15017	Cluster-10506.19910	Cluster-10506.51907	Cluster-10506.52663
Zeatin biosynthesis	54	ko00908	Cluster-10506.25149	Cluster-10506.48275	Cluster-10506.84895	Cluster-10506.86868	Cluster-10506.112032	Cluster-10506.11274	Cluster-19244.0	Cluster-21683.0	Cluster-21683.1	Cluster-35350.0	Cluster-10506.101666	Cluster-10506.18629	Cluster-10506.40387	Cluster-10121.0	Cluster-4215.0	Cluster-46189.2	Cluster-6972.0	Cluster-10506.35745	Cluster-10506.122180	Cluster-10506.40297	Cluster-10506.43159	Cluster-30209.0	Cluster-10506.31962	Cluster-10506.53802	Cluster-10506.58572	Cluster-10506.59351	Cluster-10506.107541	Cluster-10506.63243	Cluster-10506.63444	Cluster-10506.64996	Cluster-10506.69213	Cluster-10506.69699	Cluster-10506.70898	Cluster-10506.72565	Cluster-10506.77482	Cluster-10506.82609	Cluster-10506.82610	Cluster-10506.84103	Cluster-10506.98389	Cluster-10506.99491	Cluster-16633.0	Cluster-24078.0	Cluster-32127.0	Cluster-3568.0	Cluster-42740.0	Cluster-444.0	Cluster-51582.0
Brassinosteroid biosynthesis	52	ko00905	Cluster-10506.40770	Cluster-10506.48617	Cluster-10506.61911	Cluster-10506.74348	Cluster-10506.74864	Cluster-10506.77949	Cluster-10506.79108	Cluster-10506.80484	Cluster-10506.82035	Cluster-10506.95620	Cluster-10542.0	Cluster-34644.0	Cluster-36465.0	Cluster-38163.0	Cluster-39735.0	Cluster-39870.0	Cluster-9886.0	Cluster-10506.121590	Cluster-10506.1533	Cluster-10506.1534	Cluster-10506.1535	Cluster-10506.17784	Cluster-10506.107171	Cluster-10506.84501	Cluster-10506.115885	Cluster-10506.64649	Cluster-10506.122069	Cluster-10506.80882	Cluster-10506.87938	Cluster-10506.16015	Cluster-10506.103481	Cluster-10506.66179	Cluster-10506.67117	Cluster-10506.87378	Cluster-38148.0	Cluster-10506.124601	Cluster-10506.10647	Cluster-10506.100249	Cluster-37160.0	Cluster-10506.120309	Cluster-10506.1064	Cluster-10506.800	Cluster-10506.83721	Cluster-10506.93939	Cluster-2781.0	Cluster-44821.0	Cluster-45992.0
Vitamin B6 metabolism	51	ko00750	Cluster-10506.31823	Cluster-10506.69505	Cluster-10506.71860	Cluster-10506.82705	Cluster-10506.82706	Cluster-10506.82707	Cluster-50379.0	Cluster-51828.0	Cluster-10506.27854	Cluster-10506.27855	Cluster-10506.35760	Cluster-10506.36560	Cluster-10506.39112	Cluster-10506.106455	Cluster-10506.66351	Cluster-10506.6821	Cluster-10506.108989	Cluster-36390.0	Cluster-42613.0	Cluster-8291.0	Cluster-10506.118188	Cluster-10506.124559	Cluster-10506.18039	Cluster-10506.19389	Cluster-10506.20342	Cluster-10506.60826	Cluster-10506.67417	Cluster-10506.83883	Cluster-50340.0	Cluster-50340.1	Cluster-10506.59903	Cluster-10506.73400	Cluster-10506.98009	Cluster-4294.0	Cluster-6701.0	Cluster-10506.14687	Cluster-10506.31187	Cluster-10506.49415	Cluster-10506.64075	Cluster-10506.67496	Cluster-14062.0	Cluster-1951.0	Cluster-2776.0	Cluster-35441.0	Cluster-10506.62089	Cluster-906.0	Cluster-10506.111020
Thiamine metabolism	48	ko00730	Cluster-10506.57936	Cluster-10506.25942	Cluster-10506.26476	Cluster-10506.30295	Cluster-10506.30296	Cluster-10506.31191	Cluster-10506.43113	Cluster-10506.48788	Cluster-10506.54523	Cluster-10506.59530	Cluster-10506.62696	Cluster-10506.63723	Cluster-10506.63725	Cluster-10506.79005	Cluster-10506.853	Cluster-10506.90026	Cluster-10506.95989	Cluster-32231.0	Cluster-37713.0	Cluster-49860.0	Cluster-10506.123380	Cluster-10506.16695	Cluster-10506.60216	Cluster-10506.60217	Cluster-10506.88149	Cluster-10506.27832	Cluster-10506.52279	Cluster-10506.62286	Cluster-10506.114982	Cluster-10506.115221	Cluster-45252.0	Cluster-10506.1844	Cluster-10506.63297	Cluster-10506.42516	Cluster-10506.63851	Cluster-10506.71450	Cluster-10506.59642	Cluster-10506.62090	Cluster-20241.0	Cluster-5304.0	Cluster-10506.65324	Cluster-10506.60991	Cluster-10506.117533	Cluster-10506.39440	Cluster-10506.72486	Cluster-10506.11464	Cluster-10506.63909
Limonene and pinene degradation	46	ko00903	Cluster-10506.21469	Cluster-10506.36505	Cluster-10506.41571	Cluster-10506.47216	Cluster-10506.52353	Cluster-10050.0	Cluster-10506.55669	Cluster-10506.62254	Cluster-10506.63174	Cluster-10506.64161	Cluster-10506.65470	Cluster-10506.66029	Cluster-10506.70727	Cluster-10506.72139	Cluster-10506.92633	Cluster-10506.93552	Cluster-10506.94309	Cluster-2483.0	Cluster-25888.0	Cluster-26267.0	Cluster-32076.0	Cluster-34620.0	Cluster-35005.1	Cluster-40418.0	Cluster-42439.0	Cluster-46199.0	Cluster-48725.0	Cluster-49881.0	Cluster-50981.0	Cluster-50981.1	Cluster-51230.0	Cluster-51230.1	Cluster-51538.0	Cluster-51894.0	Cluster-52116.0	Cluster-52551.0	Cluster-53070.0	Cluster-5507.0	Cluster-5507.1	Cluster-7029.0	Cluster-745.0	Cluster-8024.0	Cluster-10506.122492	Cluster-10506.125699	Cluster-10506.102137	Cluster-10506.60486
Lipoic acid metabolism	37	ko00785	Cluster-10506.38908	Cluster-10506.49194	Cluster-10506.50235	Cluster-10506.50441	Cluster-10506.50768	Cluster-10506.5915	Cluster-10506.60076	Cluster-10506.61224	Cluster-10506.61665	Cluster-10506.107771	Cluster-10506.70055	Cluster-10506.74324	Cluster-10506.77674	Cluster-10506.77676	Cluster-10506.79887	Cluster-10506.87881	Cluster-10506.87882	Cluster-10506.87883	Cluster-10506.87884	Cluster-10506.91738	Cluster-10506.98597	Cluster-19361.0	Cluster-37561.0	Cluster-43022.0	Cluster-45690.0	Cluster-45690.1	Cluster-46243.0	Cluster-4978.0	Cluster-10506.100996	Cluster-10506.123635	Cluster-10506.128316	Cluster-10506.128635	Cluster-10506.52761	Cluster-10506.52762	Cluster-10506.70452	Cluster-10506.70931	Cluster-10506.101491
Photosynthesis - antenna proteins	34	ko00196	Cluster-10506.62947	Cluster-10506.77094	Cluster-10506.110980	Cluster-10506.125825	Cluster-10506.53642	Cluster-10506.80562	Cluster-10506.80883	Cluster-10506.22599	Cluster-10506.52315	Cluster-10506.78042	Cluster-10506.79816	Cluster-10506.46906	Cluster-10506.90646	Cluster-10506.49344	Cluster-10506.52319	Cluster-10506.54067	Cluster-10506.76828	Cluster-10506.77354	Cluster-10506.77546	Cluster-10506.77680	Cluster-10506.49986	Cluster-10506.53087	Cluster-10506.59788	Cluster-42631.0	Cluster-10506.53779	Cluster-10700.0	Cluster-10506.54160	Cluster-10506.25362	Cluster-10506.105759	Cluster-10506.52938	Cluster-10506.112037	Cluster-10506.112038	Cluster-10506.53455	Cluster-10506.41026
Monoterpenoid biosynthesis	34	ko00902	Cluster-10506.62689	Cluster-42033.0	Cluster-10506.41647	Cluster-10506.107113	Cluster-10506.61815	Cluster-10506.67064	Cluster-10506.74609	Cluster-33863.0	Cluster-10506.33075	Cluster-10506.35875	Cluster-10506.46824	Cluster-10506.70945	Cluster-10506.73073	Cluster-24111.0	Cluster-27449.0	Cluster-27657.0	Cluster-27657.1	Cluster-42397.0	Cluster-10506.125514	Cluster-10506.23285	Cluster-10506.30948	Cluster-10506.37281	Cluster-10506.55684	Cluster-10506.63547	Cluster-10506.63573	Cluster-10506.63838	Cluster-10506.68008	Cluster-10506.121235	Cluster-10506.123017	Cluster-10506.17091	Cluster-10506.17093	Cluster-10506.17094	Cluster-10506.17096	Cluster-10506.17097
Caffeine metabolism	33	ko00232	Cluster-10506.54550	Cluster-10440.0	Cluster-11970.0	Cluster-11970.1	Cluster-11970.2	Cluster-13773.0	Cluster-17675.0	Cluster-18087.0	Cluster-21811.0	Cluster-42526.0	Cluster-44197.0	Cluster-44197.1	Cluster-46001.0	Cluster-46001.1	Cluster-10506.128027	Cluster-10506.2273	Cluster-10506.58398	Cluster-17917.0	Cluster-17917.1	Cluster-31597.0	Cluster-47506.0	Cluster-10506.20794	Cluster-10506.30790	Cluster-10506.50511	Cluster-10506.53147	Cluster-10506.63378	Cluster-10506.64921	Cluster-10506.74181	Cluster-10506.74603	Cluster-10506.76093	Cluster-10506.78856	Cluster-10506.87467	Cluster-44895.0
Taurine and hypotaurine metabolism	33	ko00430	Cluster-24042.0	Cluster-28746.0	Cluster-5976.0	Cluster-10506.123558	Cluster-14485.0	Cluster-3865.0	Cluster-10506.65531	Cluster-10506.68204	Cluster-2251.0	Cluster-10506.16141	Cluster-10506.28217	Cluster-10506.36399	Cluster-10506.44638	Cluster-10506.68127	Cluster-10506.69638	Cluster-10506.70608	Cluster-10506.85320	Cluster-10506.94215	Cluster-10506.94855	Cluster-10506.94856	Cluster-10506.118343	Cluster-10506.16540	Cluster-19365.0	Cluster-2349.0	Cluster-44198.0	Cluster-10506.28840	Cluster-10506.56885	Cluster-10506.81604	Cluster-33316.0	Cluster-41319.0	Cluster-42685.0	Cluster-45025.0	Cluster-7807.0
Synthesis and degradation of ketone bodies	32	ko00072	Cluster-10506.38637	Cluster-10351.0	Cluster-10506.62747	Cluster-10506.65355	Cluster-10506.66920	Cluster-10506.70620	Cluster-10506.110848	Cluster-23075.0	Cluster-27672.0	Cluster-29352.0	Cluster-38416.0	Cluster-49792.0	Cluster-7235.0	Cluster-7697.0	Cluster-30889.0	Cluster-3604.0	Cluster-7676.0	Cluster-10506.125059	Cluster-10506.64099	Cluster-10506.67227	Cluster-10506.70588	Cluster-10506.73607	Cluster-46732.0	Cluster-10506.20443	Cluster-10506.31052	Cluster-10506.66347	Cluster-10506.87005	Cluster-12995.0	Cluster-21296.0	Cluster-25513.0	Cluster-38481.0	Cluster-50897.0
Glycosphingolipid biosynthesis - globo and isoglobo series	32	ko00603	Cluster-10506.57806	Cluster-15877.0	Cluster-52677.0	Cluster-53242.0	Cluster-53242.1	Cluster-10506.76393	Cluster-18851.0	Cluster-10506.54758	Cluster-10506.56229	Cluster-10506.66379	Cluster-10506.66561	Cluster-10506.7741	Cluster-10506.8161	Cluster-30942.0	Cluster-44507.0	Cluster-44507.1	Cluster-47892.0	Cluster-9811.0	Cluster-10506.53531	Cluster-10506.54345	Cluster-10506.80785	Cluster-10506.86996	Cluster-10506.86997	Cluster-10506.93210	Cluster-39787.0	Cluster-44356.0	Cluster-44356.1	Cluster-45692.0	Cluster-47225.0	Cluster-50570.0	Cluster-50570.1	Cluster-10506.125267
Flavone and flavonol biosynthesis	28	ko00944	Cluster-10506.41871	Cluster-10506.62603	Cluster-34305.1	Cluster-10506.127962	Cluster-10506.50844	Cluster-10506.53204	Cluster-10506.82515	Cluster-10506.82516	Cluster-10506.15882	Cluster-10506.48431	Cluster-34228.0	Cluster-10506.48321	Cluster-10506.52884	Cluster-10506.63603	Cluster-10506.64261	Cluster-10506.64374	Cluster-10506.68099	Cluster-10506.68419	Cluster-10506.70437	Cluster-10506.74156	Cluster-10506.74808	Cluster-10506.75922	Cluster-10506.81095	Cluster-10506.83914	Cluster-10506.85676	Cluster-10506.86361	Cluster-10506.115162	Cluster-43544.0
Sulfur relay system	25	ko04122	Cluster-10506.63265	Cluster-10506.92942	Cluster-5340.0	Cluster-10506.125959	Cluster-10506.30529	Cluster-53094.1	Cluster-10506.44735	Cluster-10506.49569	Cluster-9183.0	Cluster-10506.55882	Cluster-10506.62536	Cluster-10506.62090	Cluster-20241.0	Cluster-5304.0	Cluster-10506.43513	Cluster-10506.65230	Cluster-52307.0	Cluster-10506.19103	Cluster-10506.67062	Cluster-10506.62636	Cluster-49873.0	Cluster-10506.65380	Cluster-10506.7931	Cluster-10506.115656	Cluster-44326.0
C5-Branched dibasic acid metabolism	23	ko00660	Cluster-10506.27296	Cluster-10506.36110	Cluster-10506.36111	Cluster-10506.38996	Cluster-10506.41512	Cluster-10506.45422	Cluster-10506.4805	Cluster-10506.52746	Cluster-10506.52785	Cluster-19038.0	Cluster-36674.0	Cluster-10506.122109	Cluster-10506.76814	Cluster-49302.0	Cluster-5583.1	Cluster-10506.21447	Cluster-10506.52411	Cluster-10506.53669	Cluster-10506.113978	Cluster-26864.1	Cluster-33947.0	Cluster-10506.65770	Cluster-10506.67323
Non-homologous end-joining	20	ko03450	Cluster-10506.104408	Cluster-10506.34155	Cluster-48611.0	Cluster-50750.0	Cluster-50750.1	Cluster-50818.0	Cluster-10506.60415	Cluster-34366.0	Cluster-10506.85685	Cluster-34943.0	Cluster-10506.71307	Cluster-10506.8952	Cluster-10506.13554	Cluster-10506.17979	Cluster-10506.45043	Cluster-10506.53894	Cluster-10506.76005	Cluster-15469.2	Cluster-26799.0	Cluster-10506.47548
Phosphonate and phosphinate metabolism	19	ko00440	Cluster-10506.39326	Cluster-10506.39370	Cluster-10506.4904	Cluster-10506.55908	Cluster-10506.58976	Cluster-10506.66241	Cluster-10506.76234	Cluster-10506.86475	Cluster-10506.89147	Cluster-3916.0	Cluster-10506.117828	Cluster-10506.27811	Cluster-10506.38097	Cluster-10506.62865	Cluster-46217.0	Cluster-52726.0	Cluster-52726.1	Cluster-10506.48089	Cluster-48538.0
Glucosinolate biosynthesis	19	ko00966	Cluster-10506.30048	Cluster-10506.30643	Cluster-10506.31618	Cluster-10506.38962	Cluster-10506.49475	Cluster-10506.58062	Cluster-10506.58335	Cluster-10506.686	Cluster-10506.72891	Cluster-10506.9848	Cluster-15887.0	Cluster-43132.0	Cluster-45098.0	Cluster-45098.1	Cluster-10506.128543	Cluster-10506.14016	Cluster-10506.17005	Cluster-10506.18112	Cluster-10506.65770
Aflatoxin biosynthesis	13	ko00254	Cluster-10506.20867	Cluster-10506.21667	Cluster-10506.65911	Cluster-10506.92674	Cluster-10506.93236	Cluster-2197.0	Cluster-26913.0	Cluster-28623.0	Cluster-42921.0	Cluster-8167.0	Cluster-8715.0	Cluster-10506.118205	Cluster-10506.12994
Mannose type O-glycan biosynthesis	13	ko00515	Cluster-10506.62146	Cluster-10506.68964	Cluster-51924.0	Cluster-10506.50260	Cluster-10506.96763	Cluster-10506.98715	Cluster-25290.0	Cluster-26474.0	Cluster-50956.1	Cluster-10506.126161	Cluster-10506.128267	Cluster-10506.128268	Cluster-10506.102216
Anthocyanin biosynthesis	12	ko00942	Cluster-16581.0	Cluster-33390.0	Cluster-10506.102307	Cluster-10506.103322	Cluster-10506.63453	Cluster-10506.66057	Cluster-10506.68477	Cluster-10506.73164	Cluster-10506.85043	Cluster-10506.54430	Cluster-10506.54720	Cluster-10506.78425
Polyketide sugar unit biosynthesis	8	ko00523	Cluster-10506.40814	Cluster-7401.0	Cluster-10506.61654	Cluster-10506.63086	Cluster-36249.0	Cluster-37275.0	Cluster-10506.115449	Cluster-4497.0
Penicillin and cephalosporin biosynthesis	2	ko00311	Cluster-11954.0	Cluster-11954.1
Benzoxazinoid biosynthesis	2	ko00402	Cluster-10506.63560	Cluster-10506.67165
D-Arginine and D-ornithine metabolism	2	ko00472	Cluster-11954.0	Cluster-11954.1
Glycosphingolipid biosynthesis - lacto and neolacto series	2	ko00601	Cluster-10506.76393	Cluster-18851.0
Biosynthesis of various secondary metabolites - part 2	2	ko00998	Cluster-10506.28265	Cluster-27276.0
[truncated: 1,739 more columns]

## Sheet: Table S6
Table S6. Differentially expressed genes identified from leaf and root samples of V. mengtzeanum
ID	MZ-L1_fpkm	MZ-L2_fpkm	MZ-L3_fpkm	MZ-R1_fpkm	MZ-R2_fpkm	MZ-R3_fpkm	MZ-L1_count	MZ-L2_count	MZ-L3_count	MZ-R1_count	MZ-R2_count	MZ-R3_count	log2FoldChange	pvalue	padj	regulated	KEGG	NR	Swissprot	Tremble	KOG	GO	Pfam
Cluster-10506.54099	545.95	519.12	595.27	1.35	1.68	2.47	11326	9126	10303	29	26	42	7.46491	0	0	up	K22683 aspartyl protease family protein [EC:3.4.23.-] | (RefSeq) aspartyl protease family protein 2 (A)	PREDICTED: aspartyl protease AED3-like [Phoenix dactylifera]	RecName: Full=Aspartyl protease AED3 {ECO:0000303|PubMed:24755512}; EC=3.4.23.- {ECO:0000305}; AltName: Full=Apoplastic EDS1-dependent protein 3 {ECO:0000303|PubMed:24755512}; Flags: Precursor;	SubName: Full=aspartyl protease AED3-like {ECO:0000313|RefSeq:XP_008782021.1};	Aspartyl protease	GO:0050636,vinorine synthase activity; GO:0009820,alkaloid metabolic process	Xylanase inhibitor N-terminal
Cluster-10506.54107	440.76	385.86	316.05	2.16	2.01	2.17	17368	12875	10384	88	59	70	6.70327	0	0	up	K15397 3-ketoacyl-CoA synthase [EC:2.3.1.199] | (RefSeq) 3-ketoacyl-CoA synthase 10 (A)	LOW QUALITY PROTEIN: 3-ketoacyl-CoA synthase 10 [Ananas comosus]	RecName: Full=3-ketoacyl-CoA synthase 10 {ECO:0000303|PubMed:18465198}; Short=KCS-10 {ECO:0000303|PubMed:18465198}; EC=2.3.1.199 {ECO:0000305}; AltName: Full=Protein FIDDLEHEAD {ECO:0000303|PubMed:10559443}; AltName: Full=Very long-chain fatty acid condensing enzyme 10 {ECO:0000303|PubMed:18465198}; Short=VLCFA condensing enzyme 10 {ECO:0000303|PubMed:18465198};	RecName: Full=3-ketoacyl-CoA synthase {ECO:0000256|PIRNR:PIRNR036417}; EC=2.3.1.- {ECO:0000256|PIRNR:PIRNR036417};	--	GO:0050474,(S)-norcoclaurine synthase activity; GO:0046872,metal ion binding; GO:0016491,oxidoreductase activity; GO:0009820,alkaloid metabolic process	FAE1/Type III polyketide synthase-like protein
Cluster-10506.61925	3.52	3.58	3.4	186.76	130.69	161.58	88	76	71	4848	2441	3314	-6.30496	0	0	down	K08139 MFS transporter, SP family, sugar:H+ symporter | (RefSeq) sugar transport protein 1 (A)	PREDICTED: sugar transport protein 13 [Elaeis guineensis]	RecName: Full=Sugar transport protein MST4 {ECO:0000305}; AltName: Full=Monosaccharide transporter 4 {ECO:0000303|PubMed:17874189}; Short=OsMST4 {ECO:0000303|PubMed:17874189}; AltName: Full=Sugar:proton symporter MST4 {ECO:0000305};	SubName: Full=Uncharacterized protein {ECO:0000313|EMBL:EER92634.1};	Predicted transporter (major facilitator superfamily)	GO:0031410,cytoplasmic vesicle; GO:0050660,flavin adenine dinucleotide binding; GO:0016614,oxidoreductase activity, acting on CH-OH group of donors; GO:0050468,reticuline oxidase activity; GO:0009820,alkaloid metabolic process	Sugar (and other) transporter
Cluster-10506.62056	14.7	13.34	15.98	187.77	215.22	203.11	428	329	388	5665	4671	4844	-4.58065	0	0	down	K15208 snRNA-activating protein complex subunit 1 | (RefSeq) uncharacterized LOC103717432 (A)	PREDICTED: uncharacterized protein LOC103717432 isoform X1 [Phoenix dactylifera]	RecName: Full=Non-symbiotic hemoglobin 2; AltName: Full=ORYsa GLB1b; AltName: Full=rHb2;	SubName: Full=uncharacterized protein LOC103717432 isoform X1 {ECO:0000313|RefSeq:XP_008804038.1, ECO:0000313|RefSeq:XP_008804045.1, ECO:0000313|RefSeq:XP_017700801.1};	Globins and related hemoproteins	GO:0050474,(S)-norcoclaurine synthase activity; GO:0046872,metal ion binding; GO:0016491,oxidoreductase activity; GO:0009820,alkaloid metabolic process	Small nuclear RNA activating complex (SNAPc), subunit SNAP43
Cluster-10506.62264	104.81	105.84	99.16	3685.23	3714.43	3268.01	686.11	589.19	543.1	25483.4	18573.1	17668.8	-5.9245	0	0	down	K01870 isoleucyl-tRNA synthetase [EC:6.1.1.5] | (RefSeq) isoleucine--tRNA ligase, chloroplastic/mitochondrial-like (A)	PREDICTED: dirigent protein 22-like [Juglans regia]	RecName: Full=Dirigent protein 19; Short=AtDIR19; Flags: Precursor;	SubName: Full=dirigent protein 22-like {ECO:0000313|RefSeq:XP_018856786.1};	--	GO:0050474,(S)-norcoclaurine synthase activity; GO:0046872,metal ion binding; GO:0016491,oxidoreductase activity; GO:0009820,alkaloid metabolic process	Dirigent-like protein
Cluster-10506.62401	99.5	88.69	96.15	871.02	875.68	894.3	1987	1501	1602	18072.2	13079	14646	-4.01332	0	0	down	K09286 EREBP-like factor | (RefSeq) ethylene-responsive transcription factor 1-like (A)	PREDICTED: ethylene-responsive transcription factor 1-like [Phoenix dactylifera]	RecName: Full=Ethylene-responsive transcription factor 1; AltName: Full=Ethylene-responsive element-binding factor 1; Short=EREBP-1; Short=OsEREBP1;	SubName: Full=ethylene-responsive transcription factor 1-like {ECO:0000313|RefSeq:XP_008784363.1};	--	GO:0047037,salutaridine reductase (NADPH) activity; GO:0009820,alkaloid metabolic process	AP2 domain
Cluster-10506.62452	645.02	587.35	670.99	13290.8	13473	14808.8	813.07	642.09	717.07	19310.9	14456.2	16028.3	-5.36268	0	0	down	K00660 chalcone synthase [EC:2.3.1.74] | (RefSeq) chalcone synthase 17-like (A)	chalcone synthase B2, partial [Brassica juncea]	RecName: Full=Chalcone synthase 1B; EC=2.3.1.74; AltName: Full=Naringenin-chalcone synthase 1B;	SubName: Full=Chalcone synthase B2 {ECO:0000313|EMBL:ABC95033.1}; Flags: Fragment;	--	GO:0016491,oxidoreductase activity; GO:0009820,alkaloid metabolic process	Chalcone and stilbene synthases, N-terminal domain
Cluster-10506.62925	23.44	22.92	25.1	293.27	320.01	320.47	538.26	446	481	6991.02	5489.65	6033.46	-4.50595	0	0	down	--	PREDICTED: uncharacterized protein LOC103710822 [Phoenix dactylifera]	--	SubName: Full=uncharacterized protein LOC103710822 {ECO:0000313|RefSeq:XP_008794943.1};	--	GO:0050474,(S)-norcoclaurine synthase activity; GO:0046872,metal ion binding; GO:0016491,oxidoreductase activity; GO:0009820,alkaloid metabolic process	--
Cluster-10506.63333	818.27	973.3	973.44	16873	19476.5	21658.8	888	919	897	21366	18263	20297	-5.3156	0	0	down	--	--	--	--	--	GO:0016021,integral component of membrane; GO:0020037,heme binding; GO:0005506,iron ion binding; GO:0004497,monooxygenase activity; GO:0016705,oxidoreductase activity, acting on paired donors, with incorporation or reduction of molecular oxygen; GO:0009820,alkaloid metabolic process	--
Cluster-10506.63453	104.21	96.38	105.4	902.67	807.88	930.23	1534	1203	1295	13845	8927	11243	-3.90944	0	0	down	K12938 anthocyanidin 5,3-O-glucosyltransferase [EC:2.4.1.-] | (RefSeq) anthocyanidin 5,3-O-glucosyltransferase (A)	anthocyanidin 3-O-glucosyltransferase 2-like [Asparagus officinalis]	RecName: Full=UDP-glycosyltransferase 71K2 {ECO:0000303|Ref.1}; EC=2.4.1.- {ECO:0000305}; AltName: Full=UDP-glucose:chalcone 2'-O-glucosyltransferase {ECO:0000305}; AltName: Full=UDP-glucose:flavonol 2'-O-glucosyltransferase {ECO:0000305};	RecName: Full=Glycosyltransferase {ECO:0000256|RuleBase:RU362057}; EC=2.4.1.- {ECO:0000256|RuleBase:RU362057};	UDP-glucuronosyl and UDP-glucosyl transferase	GO:0047180,salutaridinol 7-O-acetyltransferase activity; GO:0009820,alkaloid metabolic process	UDP-glucoronosyl and UDP-glucosyl transferase
Cluster-10506.63510	4212.6	4205.09	4090.4	66234.6	89761.5	80629	6908.38	5949.76	5670.67	122625	122152	112457	-5.13583	0	0	down	K05387 glutamate receptor, ionotropic, plant | (RefSeq) LOW QUALITY PROTEIN: glutamate receptor 2.3-like (A)	pathogenesis-related protein 1 [Musa acuminata AAA Group]	RecName: Full=Pathogenesis-related protein 1; Short=AOPR1;	SubName: Full=Pathogenesis-related protein 1 {ECO:0000313|EMBL:AHF20189.1};	--	GO:0050636,vinorine synthase activity; GO:0009820,alkaloid metabolic process	Pathogenesis-related protein Bet v I family
Cluster-10506.63753	16.35	16.14	16.67	160.17	175.15	173.78	415	347	353	4217	3318	3615	-4.16859	0	0	down	K05857 phosphatidylinositol phospholipase C, delta [EC:3.1.4.11] | (RefSeq) LOW QUALITY PROTEIN: phosphoinositide phospholipase C 4-like (A)	uncharacterized protein A4U43_C07F4540 [Asparagus officinalis]	RecName: Full=Phosphoinositide phospholipase C 6; EC=3.1.4.11; AltName: Full=Phosphoinositide phospholipase PLC6; Short=AtPLC6; Short=AtPLC8; Short=PI-PLC6;	RecName: Full=Phosphoinositide phospholipase C {ECO:0000256|RuleBase:RU361133}; EC=3.1.4.11 {ECO:0000256|RuleBase:RU361133};	Phosphoinositide-specific phospholipase C	GO:0050358,tropinone reductase activity; GO:0009710,tropane alkaloid biosynthetic process	Phosphatidylinositol-specific phospholipase C, X domain
Cluster-10506.63983	32.44	34.86	42.66	1158.87	1140.31	1139.7	386	352	424	14408	10221	11149	-5.77667	0	0	down	--	PREDICTED: CASP-like protein 1D1 [Musa acuminata subsp. malaccensis]	RecName: Full=CASP-like protein 1D1; Short=MaCASPL1D1;	RecName: Full=CASP-like protein {ECO:0000256|RuleBase:RU361233};	--	GO:0050474,(S)-norcoclaurine synthase activity; GO:0046872,metal ion binding; GO:0016491,oxidoreductase activity; GO:0009820,alkaloid metabolic process	Domain of unknown function (DUF588)
Cluster-10506.64020	52.1	44.01	44.19	625.58	561.12	627.39	965	691	683	12047	7780	9533	-4.4878	0	0	down	K19476 vacuolar protein sorting-associated protein IST1 | (RefSeq) hypothetical protein (A)	lysine histidine transporter-like 8 isoform X2 [Asparagus officinalis]	RecName: Full=Lysine histidine transporter-like 8; AltName: Full=Amino acid transporter-like protein 1;	SubName: Full=Uncharacterized protein {ECO:0000313|EnsemblPlants:GSMUA_Achr8P13220_001};	Amino acid transporters	GO:0016491,oxidoreductase activity; GO:0009820,alkaloid metabolic process	Transmembrane amino acid transporter protein
Cluster-10506.64131	92.65	89.37	100.65	1552.24	1486.35	1339.64	688	564	625	12141	8400	8206	-4.7708	0	0	down	--	--	--	--	--	GO:0050474,(S)-norcoclaurine synthase activity; GO:0046872,metal ion binding; GO:0016491,oxidoreductase activity; GO:0009820,alkaloid metabolic process	--
Cluster-10506.64697	44.38	36.91	40.97	663.99	618.48	569.09	550	388	424	8592	5769	5796	-4.72533	0	0	down	K01051 pectinesterase [EC:3.1.1.11] | (RefSeq) putative pectinesterase/pectinesterase inhibitor 22 (A)	PREDICTED: 21 kDa protein-like [Phoenix dactylifera]	RecName: Full=Pectinesterase inhibitor 9 {ECO:0000305}; AltName: Full=Pectin methylesterase inhibitor 9 {ECO:0000303|PubMed:28034952}; Short=AtPMEI9 {ECO:0000303|PubMed:28034952}; Flags: Precursor;	SubName: Full=21 kDa protein-like {ECO:0000313|RefSeq:XP_008779098.1};	--	GO:0050247,raucaffricine beta-glucosidase activity; GO:0050506,vomilenine glucosyltransferase activity; GO:0009821,alkaloid biosynthetic process; GO:0005975,carbohydrate metabolic process	Plant invertase/pectin methylesterase inhibitor
Cluster-10506.64960	13.74	12.66	13.64	195.68	172.02	189.49	590	460	488	8689	5492	6658	-4.59085	0	0	down	K00695 sucrose synthase [EC:2.4.1.13] | (RefSeq) sucrose synthase 1-like (A)	PREDICTED: sucrose synthase 1-like [Elaeis guineensis]	RecName: Full=Sucrose synthase 1; EC=2.4.1.13; AltName: Full=Sucrose-UDP glucosyltransferase 1;	RecName: Full=Sucrose synthase {ECO:0000256|RuleBase:RU280817}; EC=2.4.1.13 {ECO:0000256|RuleBase:RU280817};	Glycosyltransferase	GO:0050358,tropinone reductase activity; GO:0009710,tropane alkaloid biosynthetic process	Sucrose synthase
Cluster-10506.65096	86.26	82.45	85.5	1087.9	1007.72	1021.2	2061	1669	1704	26970	17977	19998	-4.41279	0	0	down	K20547 basic endochitinase B [EC:3.2.1.14] | (RefSeq) chitinase 1 isoform X3 (A)	endochitinase, partial [Musa acuminata AAA Group]	RecName: Full=Chitinase 3; EC=3.2.1.14; AltName: Full=Basic endochitinase 1; AltName: Full=Class I chitinase c; Short=OsChia1c; AltName: Full=Pathogenesis related (PR)-3 chitinase 3; Flags: Precursor;	SubName: Full=Endochitinase {ECO:0000313|EMBL:AAL05885.1}; Flags: Fragment;	Predicted chitinase	GO:0048046,apoplast; GO:0005618,cell wall; GO:0009505,plant-type cell wall; GO:0004190,aspartic-type endopeptidase activity; GO:0000166,nucleotide binding; GO:0030163,protein catabolic process; GO:0006508,proteolysis; GO:0043067,regulation of programmed cell death; GO:0009627,systemic acquired resistance	Chitinase class I
Cluster-10506.65703	5.38	5.51	7.56	1499.04	1176.81	1112.54	46	40	54	13453	7625	7832	-8.50263	0	0	down	K16040 trans-resveratrol di-O-methyltransferase [EC:2.1.1.240] | (RefSeq) trans-resveratrol di-O-methyltransferase-like (A)	trans-resveratrol di-O-methyltransferase-like [Asparagus officinalis]	RecName: Full=Trans-resveratrol di-O-methyltransferase; EC=2.1.1.240; AltName: Full=Resveratrol O-methyltransferase; Short=ROMT; Short=VvROMT;	SubName: Full=O-methyltransferase {ECO:0000313|EMBL:AEF97347.1};	Hydroxyindole-O-methyltransferase and related SAM-dependent methyltransferases	GO:0005783,endoplasmic reticulum; GO:0005789,endoplasmic reticulum membrane; GO:0016021,integral component of membrane; GO:0016020,membrane; GO:0102336,3-oxo-arachidoyl-CoA synthase activity; GO:0102337,3-oxo-cerotoyl-CoA synthase activity; GO:0102338,3-oxo-lignoceronyl-CoA synthase activity; GO:0102756,very-long-chain 3-ketoacyl-CoA synthase activity; GO:0006633,fatty acid biosynthetic process; …	O-methyltransferase domain
Cluster-10506.65732	265.34	207.01	285.25	3694.27	3382.68	3700.04	1013.92	675.02	914.43	15168.2	10088.6	11763.1	-4.66832	0	0	down	--	uncharacterized protein LOC109719612 isoform X2 [Ananas comosus]	--	SubName: Full=Uncharacterized protein {ECO:0000313|EMBL:OAY76246.1};	--	GO:0016021,integral component of membrane; GO:0005886,plasma membrane; GO:0009506,plasmodesma; GO:0005355,glucose transmembrane transporter activity; GO:0005358,high-affinity glucose:proton symporter activity; GO:0005351,carbohydrate:proton symporter activity; GO:0046323,glucose import; GO:0035428,NA; GO:0009737,response to abscisic acid; GO:0009651,response to salt stress; GO:0009414,response to…	Stress up-regulated Nod 19
Cluster-10506.65740	94.16	104.09	96.77	1755.7	2072.45	1680.08	1143	1072	981	22260	18942.2	16762.9	-5.02993	0	0	down	--	--	--	--	--	GO:0020037,heme binding; GO:0046872,metal ion binding; GO:0019825,oxygen binding	--
Cluster-10506.65821	7.89	6.28	12.35	1688.17	1755.88	1629.98	68	46	89	15280	11474	11574	-8.40165	0	0	down	K16040 trans-resveratrol di-O-methyltransferase [EC:2.1.1.240] | (RefSeq) trans-resveratrol di-O-methyltransferase-like (A)	tabersonine 16-O-methyltransferase-like [Asparagus officinalis]	RecName: Full=Probable O-methyltransferase 3 {ECO:0000303|PubMed:18223037}; Short=HlOMT3 {ECO:0000303|PubMed:18223037}; EC=2.1.1.- {ECO:0000305};	SubName: Full=Uncharacterized protein {ECO:0000313|EMBL:ONK55288.1};	Hydroxyindole-O-methyltransferase and related SAM-dependent methyltransferases	GO:0048046,apoplast; GO:0016853,isomerase activity	O-methyltransferase domain
Cluster-10506.65919	247.24	216.93	277.03	5656.88	5362.11	5432.52	1169.14	873.95	1097.63	28519.9	19596.6	21301.3	-5.30253	0	0	down	K00660 chalcone synthase [EC:2.3.1.74] | (RefSeq) chalcone synthase-like (A)	PREDICTED: chalcone synthase 2-like, partial [Phoenix dactylifera]	RecName: Full=Chalcone synthase 1; EC=2.3.1.74; AltName: Full=Naringenin-chalcone synthase 1;	SubName: Full=chalcone synthase 2-like {ECO:0000313|RefSeq:XP_008780813.1};	--	GO:0005634,nucleus; GO:0003677,DNA binding; GO:0003700,DNA-binding transcription factor activity; GO:0006952,defense response; GO:0006351,transcription, DNA-templated	Chalcone and stilbene synthases, N-terminal domain
Cluster-10506.65926	344.72	247.13	390.62	8318.96	7821.11	8457.11	867.3	532.92	827.21	22955.6	15757.5	17863.3	-5.50896	0	0	down	K00660 chalcone synthase [EC:2.3.1.74] | (RefSeq) hypothetical protein (A)	hypothetical protein PHAVU_002G0390000g, partial [Phaseolus vulgaris]	RecName: Full=Chalcone synthase 2; EC=2.3.1.74; AltName: Full=Naringenin-chalcone synthase 2;	SubName: Full=Uncharacterized protein {ECO:0000313|EMBL:ESW29043.1}; Flags: Fragment;	--	GO:0016210,naringenin-chalcone synthase activity; GO:0009813,flavonoid biosynthetic process	Chalcone and stilbene synthases, N-terminal domain
Cluster-10506.66214	937.2	730.46	884.45	16279.4	21290.9	23681.6	543.48	374.03	438.09	11574.6	11346.7	12159.1	-5.56658	0	0	down	K00660 chalcone synthase [EC:2.3.1.74] | (RefSeq) chalcone synthase 2 (A)	CHS, partial [Lotus sessilifolius]	RecName: Full=Chalcone synthase 2; EC=2.3.1.74; AltName: Full=Naringenin-chalcone synthase 2;	SubName: Full=CHS {ECO:0000313|EMBL:ATI97626.1}; Flags: Fragment;	--	--	Chalcone and stilbene synthases, N-terminal domain
Cluster-10506.66232	9.84	9.28	10.8	151.18	130.35	147.36	214	171	196	3413.18	2118.19	2627.1	-4.63899	0	0	down	K15803 (-)-germacrene D synthase [EC:4.2.3.75] | (RefSeq) LOW QUALITY PROTEIN: alpha-humulene synthase-like (A)	PREDICTED: LOW QUALITY PROTEIN: alpha-humulene synthase-like [Phoenix dactylifera]	RecName: Full=(-)-germacrene D synthase; EC=4.2.3.22; EC=4.2.3.75;	SubName: Full=Uncharacterized protein {ECO:0000313|EnsemblPlants:GSMUA_AchrUn_randomP18450_001};	--	--	Terpene synthase, N-terminal domain
Cluster-10506.66310	36.77	34	46.93	14230	15796.6	13277.3	64	51	69	27836.6	22691	19614.5	-9.42173	0	0	down	--	type 2 nonspecific lipid transfer protein LTP202 [Elaeis guineensis]	--	SubName: Full=Type 2 nonspecific lipid transfer protein LTP202 {ECO:0000313|EMBL:AOC88975.1};	--	GO:0035251,UDP-glucosyltransferase activity; GO:0008152,metabolic process	Probable lipid transfer
Cluster-10506.66446	1180.68	1053.97	1176.71	21371.7	19522.1	21585.6	2674.78	2049.43	2246.01	53441.3	35696.4	41170.1	-5.06044	0	0	down	K00660 chalcone synthase [EC:2.3.1.74] | (RefSeq) chalcone synthase-like (A)	PREDICTED: chalcone synthase-like [Elaeis guineensis]	RecName: Full=Chalcone synthase J; EC=2.3.1.74; AltName: Full=Naringenin-chalcone synthase J;	SubName: Full=Chalcone synthase {ECO:0000313|EMBL:BAO58434.1};	--	GO:0005737,cytoplasm; GO:0006952,defense response; GO:0009607,response to biotic stimulus	Chalcone and stilbene synthases, C-terminal domain
Cluster-10506.66460	25.42	23.8	23.16	341.85	332.97	364.34	268	213	204	3772	2650	3160	-4.64601	0	0	down	K13950 para-aminobenzoate synthetase [EC:2.6.1.85] | (RefSeq) probable aminodeoxychorismate synthase, chloroplastic (A)	Mannose-specific lectin 3 [Apostasia shenzhenica]	RecName: Full=Mannose-specific lectin 1; AltName: Full=Agglutinin {ECO:0000303|PubMed:10931189}; Short=CVA {ECO:0000303|PubMed:10931189}; AltName: Full=Mannose-binding lectin {ECO:0000303|PubMed:10931189}; Contains: RecName: Full=Mannose-specific lectin 1 chain 1; AltName: Full=CVA-DOM1 {ECO:0000303|PubMed:10931189}; Contains: RecName: Full=Mannose-specific lectin 1 chain 2; AltName: Full=CVA-DOM…	SubName: Full=Mannose-specific lectin 3 {ECO:0000313|EMBL:PKA63109.1};	--	GO:0005622,intracellular; GO:0005886,plasma membrane; GO:0004435,phosphatidylinositol phospholipase C activity; GO:0004871,NA; GO:0035556,intracellular signal transduction; GO:0016042,lipid catabolic process	D-mannose binding lectin
Cluster-10506.66466	40.49	39.92	42.59	415.95	382.4	401.18	1189	993	1043	12658	8371	9651	-4.08147	0	0	down	K01188 beta-glucosidase [EC:3.2.1.21] | (RefSeq) LOC109762068; beta-glucosidase 31-like isoform X1 (A)	PREDICTED: beta-glucosidase 31-like [Phoenix dactylifera]	RecName: Full=Beta-glucosidase 31; Short=Os9bglu31; EC=3.2.1.21; Flags: Precursor;	SubName: Full=beta-glucosidase 31-like {ECO:0000313|RefSeq:XP_008801184.1};	Beta-glucosidase, lactase phlorizinhydrolase, and related proteins	GO:0016021,integral component of membrane; GO:0005886,plasma membrane	Glycosyl hydrolase family 1
Cluster-10506.66481	20.52	21.49	15.99	959.41	1133.95	1046.85	58	52	38	2955	2546	2477	-6.60659	0	0	down	--	--	--	--	--	GO:0016021,integral component of membrane; GO:0005886,plasma membrane; GO:0015171,amino acid transmembrane transporter activity; GO:0003333,amino acid transmembrane transport	--
Cluster-10506.66550	42.55	50.91	40.73	1231.32	1195.99	1131.4	375	381	300	11391	7987	8213	-5.53867	0	0	down	--	PREDICTED: 11 kDa late embryogenesis abundant protein-like [Elaeis guineensis]	RecName: Full=18 kDa seed maturation protein;	SubName: Full=LOW QUALITY PROTEIN: 11 kDa late embryogenesis abundant protein {ECO:0000313|RefSeq:XP_008782853.1};	--	--	Late embryogenesis abundant (LEA) group 1
Cluster-10506.66611	502.27	513.02	515.86	10250.9	9301.38	10371.7	1479.22	1292.57	1276.99	32826.7	21701.6	25545.9	-5.13626	0	0	down	K00660 chalcone synthase [EC:2.3.1.74] | (RefSeq) chalcone synthase-like (A)	chalcone synthase, partial [Hibiscus cannabinus]	RecName: Full=Chalcone synthase; EC=2.3.1.74; AltName: Full=Naringenin-chalcone synthase;	SubName: Full=Chalcone synthase {ECO:0000313|EMBL:AHY24649.1}; EC=2.3.1.74 {ECO:0000313|EMBL:AHY24649.1}; Flags: Fragment;	--	GO:0048046,apoplast; GO:0004857,enzyme inhibitor activity; GO:0046910,pectinesterase inhibitor activity	Chalcone and stilbene synthases, C-terminal domain
Cluster-10506.66640	50.78	45.24	51.5	578.77	490.34	559.11	1033	779.95	874	12231	7459	9327	-4.26155	0	0	down	K19891 glucan endo-1,3-beta-glucosidase 1/2/3 [EC:3.2.1.39] | (RefSeq) glucan endo-1,3-beta-glucosidase 3 (A)	PREDICTED: glucan endo-1,3-beta-glucosidase 14 [Phoenix dactylifera]	RecName: Full=Glucan endo-1,3-beta-glucosidase 14; EC=3.2.1.39; AltName: Full=(1->3)-beta-glucan endohydrolase 14; Short=(1->3)-beta-glucanase 14; AltName: Full=Beta-1,3-endoglucanase 14; Short=Beta-1,3-glucanase 14; Flags: Precursor;	SubName: Full=glucan endo-1,3-beta-glucosidase 14 {ECO:0000313|RefSeq:XP_008804844.1, ECO:0000313|RefSeq:XP_008804845.1};	--	GO:0016157,sucrose synthase activity; GO:0005985,sucrose metabolic process	Glycosyl hydrolases family 17
Cluster-10506.66780	703.37	696.47	757.32	5226.03	4831.99	5699.76	877	753.29	800.63	7517.32	5133.84	6104.6	-3.78123	0	0	down	K03283 heat shock 70kDa protein 1/2/6/8 | (RefSeq) heat shock cognate 70 kDa protein (A)	heat shock cognate 70 kDa protein 2-like, partial [Trifolium pratense]	RecName: Full=Probable mediator of RNA polymerase II transcription subunit 37e; AltName: Full=Heat shock 70 kDa protein 1; AltName: Full=Heat shock cognate 70 kDa protein 1; AltName: Full=Heat shock cognate protein 70-1; Short=AtHsc70-1; AltName: Full=Heat shock protein 70-1; Short=AtHsp70-1; AltName: Full=Protein EARLY-RESPONSIVE TO DEHYDRATION 2;	SubName: Full=Heat shock 70 kDa protein 18 {ECO:0000313|EMBL:JAU10336.1}; Flags: Fragment;	Molecular chaperones HSP70/HSC70, HSP70 superfamily	GO:0016231,beta-N-acetylglucosaminidase activity; GO:0008061,chitin binding; GO:0004568,chitinase activity; GO:0008843,endochitinase activity; GO:0006040,amino sugar metabolic process; GO:0016998,cell wall macromolecule catabolic process; GO:0006032,chitin catabolic process; GO:0050832,defense response to fungus; GO:0000272,polysaccharide catabolic process	Hsp70 protein
Cluster-10506.67304	1.6	2.96	1.64	198.89	173.38	209.88	42	66	36	5429	3405	4527	-7.35508	0	0	down	--	--	--	--	--	GO:0008171,O-methyltransferase activity; GO:0046983,protein dimerization activity; GO:0102303,resveratrol 3,5-O-dimethyltransferase activity; GO:0008757,S-adenosylmethionine-dependent methyltransferase activity; GO:0019438,aromatic compound biosynthetic process	--
Cluster-10506.68226	78.04	66.77	71.19	1152.21	1143.8	1170.33	340	248	260	5367	3865	4233	-4.83241	0	0	down	K05387 glutamate receptor, ionotropic, plant | (RefSeq) LOW QUALITY PROTEIN: glutamate receptor 2.3-like (A)	pathogenesis-related protein 10 [Lilium regale]	RecName: Full=Pathogenesis-related protein 1; Short=AOPR1;	SubName: Full=Pathogenesis-related protein 10 {ECO:0000313|EMBL:AHG94650.1};	--	GO:0016021,integral component of membrane	Pathogenesis-related protein Bet v I family
Cluster-10506.70868	4290.21	3859.31	3218.8	28.35	26.45	25.35	32627	24940	20468	227	153	159	6.33599	0	0	up	--	PREDICTED: uncharacterized protein LOC103703026 [Phoenix dactylifera]	--	SubName: Full=uncharacterized protein LOC103703026 {ECO:0000313|RefSeq:XP_008783947.1};	--	--	Protein of unknown function, DUF538
Cluster-10506.76846	4196.02	3971.18	3138.84	3.33	2.71	2.2	34727	27918	21715	29	17	15	9.59526	0	0	up	K01602 ribulose-bisphosphate carboxylase small chain [EC:4.1.1.39] | (RefSeq) ribulose bisphosphate carboxylase small chain, chloroplastic (A)	PREDICTED: ribulose bisphosphate carboxylase small chain, chloroplastic [Elaeis guineensis]	RecName: Full=Ribulose bisphosphate carboxylase small chain 2, chloroplastic; Short=RuBisCO small subunit 2; EC=4.1.1.39; Flags: Precursor;	RecName: Full=Ribulose bisphosphate carboxylase small chain {ECO:0000256|RuleBase:RU003627}; EC=4.1.1.39 {ECO:0000256|RuleBase:RU003627}; Flags: Fragment;	--	GO:0008171,O-methyltransferase activity; GO:0046983,protein dimerization activity	Ribulose bisphosphate carboxylase, small chain
Cluster-10506.76924	479.03	437.38	474.99	1.29	1.25	1.57	12317	9527	10187	34.36	24	33	7.61805	0	0	up	K01206 alpha-L-fucosidase [EC:3.2.1.51] | (RefSeq) alpha-L-fucosidase 3 (A)	PREDICTED: GDSL esterase/lipase At1g28570-like [Phoenix dactylifera]	RecName: Full=GDSL esterase/lipase At1g28600; EC=3.1.1.-; AltName: Full=Extracellular lipase At1g28600; Flags: Precursor;	SubName: Full=GDSL esterase/lipase At1g28570-like {ECO:0000313|RefSeq:XP_008777734.1};	--	GO:0016210,naringenin-chalcone synthase activity; GO:0009813,flavonoid biosynthetic process	GDSL-like Lipase/Acylhydrolase
Cluster-10506.77166	1175.49	1116.84	909.09	2.14	2.77	2.54	16356	13179	10560	31	29	29	7.96525	0	0	up	K02694 photosystem I subunit III | (RefSeq) photosystem I reaction center subunit III, chloroplastic (A)	photosystem I reaction center subunit III, chloroplastic [Prunus persica]	RecName: Full=Photosystem I reaction center subunit III, chloroplastic; AltName: Full=Light-harvesting complex I 17 kDa protein; AltName: Full=PSI-F; Flags: Precursor;	SubName: Full=Uncharacterized protein {ECO:0000313|EMBL:EMJ13184.1};	--	GO:0016210,naringenin-chalcone synthase activity; GO:0009813,flavonoid biosynthetic process	Photosystem I reaction centre subunit III
Cluster-10506.89041	59.6	63.5	56.38	678.51	599.78	674.38	1143.99	1033	903.01	13535.7	8614	10616.9	-4.2391	0	0	down	K01176 alpha-amylase [EC:3.2.1.1] | (RefSeq) alpha-amylase isozyme 3D (A)	PREDICTED: alpha-amylase isozyme 3D isoform X1 [Elaeis guineensis]	RecName: Full=Alpha-amylase isozyme 3B; EC=3.2.1.1 {ECO:0000250|UniProtKB:P00693}; AltName: Full=1,4-alpha-D-glucan glucanohydrolase; Flags: Precursor;	RecName: Full=Alpha-amylase {ECO:0000256|PIRNR:PIRNR001028}; EC=3.2.1.1 {ECO:0000256|PIRNR:PIRNR001028}; AltName: Full=1,4-alpha-D-glucan glucanohydrolase {ECO:0000256|PIRNR:PIRNR001028};	Alpha-amylase	GO:0016210,naringenin-chalcone synthase activity; GO:0009813,flavonoid biosynthetic process	Alpha-amylase C-terminal beta-sheet domain
Cluster-10506.66677	51.26	57.22	57.21	611.04	620.05	649.86	263	250	245.84	3333.85	2450.65	2761.72	-4.33034	6.04204e-308	7.83582e-305	down	K08770 ubiquitin C | (RefSeq) UBQ11; ubiquitin 11 (A)	hypothetical protein AQUCO_00500454v1 [Aquilegia coerulea]	RecName: Full=Polyubiquitin 11; Contains: RecName: Full=Ubiquitin; Flags: Precursor;	SubName: Full=Uncharacterized protein {ECO:0000313|EMBL:PIA58539.1};	Ubiquitin and ubiquitin-like proteins	GO:0005737,cytoplasm; GO:0034004,germacradienol synthase activity; GO:0052577,germacrene-D synthase activity; GO:0000287,magnesium ion binding; GO:0016114,terpenoid biosynthetic process	Ubiquitin family
Cluster-10506.65445	7.31	8.07	5.68	214.57	243.17	222.8	108	101	70	3301	2695	2701	-5.81138	6.06054e-306	7.68118e-303	down	K01507 inorganic pyrophosphatase [EC:3.6.1.1] | (RefSeq) soluble inorganic pyrophosphatase (A)	PREDICTED: soluble inorganic pyrophosphatase isoform X1 [Phoenix dactylifera]	RecName: Full=Soluble inorganic pyrophosphatase 1 {ECO:0000303|PubMed:15135060}; EC=3.6.1.1 {ECO:0000269|Ref.9}; AltName: Full=Pyrophosphate phospho-hydrolase 1 {ECO:0000303|PubMed:15135060}; Short=PPase 1 {ECO:0000303|PubMed:15135060};	SubName: Full=soluble inorganic pyrophosphatase isoform X1 {ECO:0000313|RefSeq:XP_008781407.1};	Inorganic pyrophosphatase/Nucleosome remodeling factor, subunit NURF38	GO:0006869,lipid transport	Inorganic pyrophosphatase
Cluster-10506.65548	26.54	23.68	26.75	210.93	220.93	215.68	827	625	695	6808	5129	5504	-3.86802	6.98603e-298	8.6574e-295	down	K01188 beta-glucosidase [EC:3.2.1.21] | (RefSeq) beta-glucosidase 40-like (A)	PREDICTED: beta-glucosidase 6 isoform X2 [Elaeis guineensis]	RecName: Full=Beta-glucosidase 6 {ECO:0000305}; Short=Os3bglu6 {ECO:0000303|PubMed:17196101}; EC=3.2.1.21 {ECO:0000269|PubMed:19587102}; Flags: Precursor;	SubName: Full=beta-glucosidase 6 isoform X1 {ECO:0000313|RefSeq:XP_017698870.1};	Beta-glucosidase, lactase phlorizinhydrolase, and related proteins	GO:0016210,naringenin-chalcone synthase activity; GO:0009813,flavonoid biosynthetic process	Glycosyl hydrolase family 1
Cluster-10506.58074	12.48	12.33	13.83	131.38	117.94	132.67	356	298	329	3885	2509	3101	-4.10165	2.09991e-297	2.54573e-294	down	K03265 peptide chain release factor subunit 1 | (RefSeq) eukaryotic peptide chain release factor subunit 1-3 (A)	PREDICTED: eukaryotic peptide chain release factor subunit 1-3 [Musa acuminata subsp. malaccensis]	RecName: Full=Eukaryotic peptide chain release factor subunit 1-3; Short=Eukaryotic release factor 1-3; Short=eRF1-3; AltName: Full=Omnipotent suppressor protein 1 homolog 3; Short=SUP1 homolog 3;	SubName: Full=Peptide chain release factor eRF1/aRF1 {ECO:0000313|EMBL:OVA04396.1};	Peptide chain release factor 1 (eRF1)	GO:0005537,mannose binding	eRF1 domain 2
Cluster-10506.64466	87.71	85.76	101.1	1100.5	1047.11	1064.78	257.02	215	249.02	3507.33	2431.56	2609.7	-4.40157	6.6758e-296	7.92091e-293	down	--	PREDICTED: uncharacterized protein LOC105035275 [Elaeis guineensis]	--	SubName: Full=uncharacterized protein LOC103720742 isoform X1 {ECO:0000313|RefSeq:XP_008808813.1};	--	GO:0008422,beta-glucosidase activity; GO:0102483,scopolin beta-glucosidase activity; GO:0005975,carbohydrate metabolic process; GO:1901657,glycosyl compound metabolic process	Stress up-regulated Nod 19
Cluster-10506.64745	17.22	18.91	17.89	223.9	206.05	236.39	219	204	190	2973	1972	2471	-4.42738	2.88143e-295	3.34762e-292	down	K13448 calcium-binding protein CML | (RefSeq) probable calcium-binding protein CML27 (A)	PREDICTED: probable calcium-binding protein CML27 [Phoenix dactylifera]	RecName: Full=Probable calcium-binding protein CML32; AltName: Full=Calmodulin-like protein 32;	SubName: Full=probable calcium-binding protein CML27 {ECO:0000313|RefSeq:XP_008780038.1};	Calmodulin and related proteins (EF-Hand superfamily)	--	EF hand
Cluster-10506.63896	41.57	38.45	41.13	331.1	316.68	308.97	984	771	812	8132	5597	5994	-3.77881	4.64326e-290	5.28441e-287	down	--	uncharacterized protein LOC109711703 [Ananas comosus]	--	SubName: Full=Uncharacterized protein {ECO:0000313|EMBL:PKA48347.1};	--	GO:0048030,disaccharide binding; GO:0070492,oligosaccharide binding; GO:0031210,phosphatidylcholine binding; GO:0009793,embryo development ending in seed dormancy	Sucrase/ferredoxin-like
Cluster-10506.66305	399.39	335.15	440.05	3949.6	3441.15	4094.59	1271	911.71	1176.37	13614.7	8634.16	10879.4	-4.13443	3.07844e-288	3.43345e-285	down	K03283 heat shock 70kDa protein 1/2/6/8 | (RefSeq) heat shock cognate 70 kDa protein 2-like (A)	BnaAnng12070D [Brassica napus]	RecName: Full=Heat shock cognate 70 kDa protein 2;	SubName: Full=Heat shock 70 kDa protein 18 {ECO:0000313|EMBL:JAU10336.1}; Flags: Fragment;	Molecular chaperones HSP70/HSC70, HSP70 superfamily	GO:0016210,naringenin-chalcone synthase activity; GO:0009813,flavonoid biosynthetic process	Hsp70 protein
[truncated: 33,892 more rows]

## Sheet: Table S7
Table S7. List of transcription factors identified from leaf and root samples of V. mengtzeanum
ID	Family	Category	Classification	MZ-R	MZ-L	log2FoldChange	regulated	KEGG	NR	Swissprot	Tremble	KOG	GO	Pfam
[truncated: 897 more rows]

## Sheet: Table S8
Table S8. List of DEGs involved in the three alkaloids biosynthesis pathways with their KEGG annotations
[truncated: 75 more rows]

[truncated: 3 more sheets: Table S9, Table S10, Table S11]
